# Supplementary material for: Co-evolution networks of HIV/HCV are modular with direct association to structure and function
Source: PLoS Comput Biol. 2018 Sep 7;14(9):e1006409. doi: 10.1371/journal.pcbi.1006409 (PMC6145588; doi:10.1371/journal.pcbi.1006409)
Supplement: S1 File — (XLSX) [file pcbi.1006409.s016.xlsx]

## Sheet: List of residues
Protein	Sub-protein	Biochemical domain*	Residues	Total number of residues	Reference
HIV Gag	p17	Membrane-binding-domain	1 -- 31	31	Zhou, W., Parent, L. J., Wills, J. W., & Resh, M. D. (1994). Identification of a membrane-binding domain within the amino-terminal region of human immunodeficiency virus type 1 Gag protein which interacts with acidic phospholipids. Journal of Virology, 68(4), 2556–2569.
HIV Gag	p17	PIP2 motif	30 -- 33	4	Saad, J. S., Miller, J., Tai, J., Kim, A., Ghanam, R. H., & Summers, M. F. (2006). Structural basis for targeting HIV-1 Gag proteins to the plasma membrane for virus assembly. Proceedings of the National Academy of Sciences of the United States of America, 103(30), 11364–11369. http://doi.org/0602818103 [pii]\r10.1073/pnas.0602818103
HIV Gag	p17	Env incorporation in virions	12, 30, 34	3	Checkley, M. A., Luttge, B. G., & Freed, E. O. (2011). HIV-1 envelope glycoprotein biosynthesis, trafficking, and incorporation. Journal of Molecular Biology, 410(4), 582–608. http://doi.org/10.1016/j.jmb.2011.04.042
HIV Gag	p17	Oligomerization - Trimer interface sites	42, 45 -- 47, 59, 60, 70 -- 75	12	Cannon, P. M., Matthews, S., Clark, N., Byles, E. D., Iourin, O., Hockley, D. J., … Kingsman, A. J. (1997). Structure-Function Studies of the Human Immunodeficiency Virus Type 1 Matrix Protein , p17. Journal of Virology, 71(5), 3474–3483.
HIV Gag	p17	Nuclear localization signal domain 1 (NLS1)	26 -- 28	3	Haffar, O. K., Popov, S., Dubrovsky, L., Agostini, I., Tang, H., Pushkarsky, T., … Bukrinsky, M. (2000). Two nuclear localization signals in the HIV-1 matrix protein regulate nuclear import of the HIV-1 pre-integration complex. Journal of Molecular Biology, 299(2), 359–68. http://doi.org/10.1006/jmbi.2000.3768
HIV Gag	p17	Nuclear localization signal domain 2 (NLS2)	110 -- 114	5	Haffar, O. K., Popov, S., Dubrovsky, L., Agostini, I., Tang, H., Pushkarsky, T., … Bukrinsky, M. (2000). Two nuclear localization signals in the HIV-1 matrix protein regulate nuclear import of the HIV-1 pre-integration complex. Journal of Molecular Biology, 299(2), 359–68. http://doi.org/10.1006/jmbi.2000.3768
HIV Gag	p24	Flexible linker between NTD and CTD of p24	277 -- 283	7	Jiang, J., Ablan, S. D., Derebail, S., Hercík, K., Soheilian, F., Thomas, J. A., … Levin, J. G. (2011). The interdomain linker region of HIV-1 capsid protein is a critical determinant of proper core assembly and stability. Virology, 421(2), 253–265. http://doi.org/10.1016/j.virol.2011.09.012
HIV Gag	p24	Major homology region (MHR)	284 -- 304	21	Purdy, J. G., Flanagan, J. M., Ropson, I. J., Rennoll-Bankert, K. E., & Craven, R. C. (2008). Critical Role of Conserved Hydrophobic Residues within the Major Homology Region in Mature Retroviral Capsid Assembly. Journal of Virology, 82(12), 5951–5961. http://doi.org/10.1128/JVI.00214-08
HIV Gag	p24	Oligomerization - Monomer-monomer interface in p24 hexamer	149, 167, 170, 171, 174, 175, 186, 189, 190, 192 -- 196, 200, 297, 298, 301, 302, 343, 344	21	Pornillos, O., Ganser-Pornillos, B. K., Kelly, B. N., Hua, Y., Whitby, F. G., Stout, C. D., … Yeager, M. (2009). X-Ray Structures of the Hexameric Building Block of the HIV Capsid. Cell, 137(7), 1282–1292. http://doi.org/10.1016/j.cell.2009.04.063
HIV Gag	p24	Oligomerization - Monomer-monomer interface in p24 pentamer	149 -- 151, 153, 154, 167, 170, 171, 175, 186, 189, 190 -- 192, 194 -- 196, 200, 294, 297, 298, 301, 302, 343, 344	25	Pornillos, O., Ganser-Pornillos, B. K., Kelly, B. N., Hua, Y., Whitby, F. G., Stout, C. D., … Yeager, M. (2009). X-Ray Structures of the Hexameric Building Block of the HIV Capsid. Cell, 137(7), 1282–1292. http://doi.org/10.1016/j.cell.2009.04.063
HIV Gag	p24	Residues critical for CA assembly in vitro and viral infectivity in vivo	171,174, and 316	3	Ganser-Pornillos, B. K., von Schwedler, U. K., Stray, K. M., Aiken, C., & Sundquist, W. I. (2004). Assembly properties of the human immunodeficiency virus type 1 CA protein. Journal of Virology, 78(5), 2545–52. http://doi.org/10.1128/JVI.78.5.2545
HIV Gag	p24	NTD-CTD residues disrupting mature capsid assembly and infectivity	301 and 343	2	Bartonova, V., Igonet, S., Sticht, J., Glass, B., Habermann, A., Vaney, M. C., … Kräusslich, H. G. (2008). Residues in the HIV-1 capsid assembly inhibitor binding site are essential for maintaining the assembly-competent quaternary structure of the capsid protein. Journal of Biological Chemistry, 283(46), 32024–32033. http://doi.org/10.1074/jbc.M804230200
HIV Gag	p24	Oligomerization - Hex-hex interface in p24 capsid	276 -- 279, 312, 313, 319, 320, 335, 338, 339	11	Byeon, I. J. L., Meng, X., Jung, J., Zhao, G., Yang, R., Ahn, J., … Gronenborn, A. M. (2009). Structural Convergence between Cryo-EM and NMR Reveals Intersubunit Interactions Critical for HIV-1 Capsid Function. Cell, 139(4), 780–790. http://doi.org/10.1016/j.cell.2009.10.010
HIV Gag	p2/SP1	p24-SPI interface sites critical for maturation	360 -- 368	9	Morellet, N., Druillennec, S., Lenoir, C., Bouaziz, S., & Roques, B. P. (2005). Helical structure determined by NMR of the HIV-1 (345-392)Gag sequence, surrounding p2: implications for particle assembly and RNA packaging. Protein Science : A Publication of the Protein Society, 14(2), 375–86. http://doi.org/10.1110/ps.041087605
HIV Gag	SP1	Mutations destroying Gag assembly	364 -- 367	4	Datta, S. A. K., Temeselew, L. G., Crist, R. M., Soheilian, F., Kamata, A., Mirro, J., … Rein, A. (2011). On the Role of the SP1 Domain in HIV-1 Particle Assembly: a Molecular Switch? Journal of Virology, 85(9), 4111–4121. http://doi.org/10.1128/JVI.00006-11
HIV Gag	p7/NC	Two zinc fingers with intermediate basic domain	392, 395, 400, 405, 406 -- 412, 413, 416, 421, 426	15	Godet, J., Boudier, C., Humbert, N., Ivanyi-Nagy, R., Darlix, J. L., & Mély, Y. (2012). Comparative nucleic acid chaperone properties of the nucleocapsid protein NCp7 and Tat protein of HIV-1. Virus Research, 169(2), 349–360. http://doi.org/10.1016/j.virusres.2012.06.021
HIV Gag	p7/NC	Mutations affecting Gag particle production	380, 384	2	Sandefur, S., Smith, R. M., Varthakavi, V., & Spearman, P. (2000). Mapping and characterization of the N-terminal I domain of human immunodeficiency virus type 1 Pr55(Gag). Journal of Virology, 74(16), 7238–7249.
HIV Gag	SP2	Mutations abrogating infectivity	439, 445	2	Hill, M. K., Shehu-Xhilaga, M., Crowe, S. M., & Mak, J. (2002). Proline residues within spacer peptide p1 are important for human immunodeficiency virus type 1 infectivity, protein processing, and genomic RNA dimer stability. Journal of Virology, 76(22), 11245–53. http://doi.org/10.1128/JVI.76.22.11245-11253.2002
HIV Gag	SP2-p6	SP2-p6 cleavage	448 -- 450	3	Coren, L. V, Thomas, J. A., Chertova, E., Sowder, R. C., Gagliardi, T. D., Gorelick, R. J., & Ott, D. E. (2007). Mutational analysis of the C-terminal gag cleavage sites in human immunodeficiency virus type 1. Journal of Virology, 81(18), 10047–10054. http://doi.org/10.1128/JVI.02496-06
HIV Gag	p6	Major late domain (amino acid sequence PTAP)	455 -- 458	4	Demirov, D. G., Orenstein, J. M., & Freed, E. O. (2002). The Late Domain of Human Immunodeficiency Virus Type 1 p6 Promotes Virus Release in a Cell Type-Dependent Manner The Late Domain of Human Immunodeficiency Virus Type 1 p6 Promotes Virus Release in a Cell Type-Dependent Manner. Journal of Virology, 76(1), 105–117. http://doi.org/10.1128/JVI.76.1.105
HIV Gag	p6	Vpr binding	463 -- 466	4	Zhu, H., Jian, H., & Zhao, L.-J. (2004). Identification of the 15FRFG domain in HIV-1 Gag p6 essential for Vpr packaging into the virion. Retrovirology, 1, 26. http://doi.org/10.1186/1742-4690-1-26
HIV Gag	p6	AIP-1/ALIX binding	483 -- 489	7	Carlton, J. G., & Martin-Serrano, J. (2009). The ESCRT machinery: new functions in viral and cellular biology. Biochemical Society Transactions, 37(Pt 1), 195–9. http://doi.org/10.1042/BST0370195
HIV Gag	p6	Interaction with vpr	489 -- 493	5	Kogan, M., & Rappaport, J. (2011). HIV-1 accessory protein Vpr: relevance in the pathogenesis of HIV and potential for therapeutic intervention. Retrovirology, 8, 25. http://doi.org/10.1186/1742-4690-8-25
HIV Nef		N-myristoyl transferase (MGxxxS)	1, 2, 6	3	Geyer, M., Fackler, O. T., & Peterlin, B. M. (2001). Structure--function relationships in HIV-1 Nef. EMBO Reports, 2(7), 580–585. http://doi.org/10.1093/embo-reports/kve141
HIV Nef		Interaction with protease	55 -- 60	6	Geyer, M., Fackler, O. T., & Peterlin, B. M. (2001). Structure--function relationships in HIV-1 Nef. EMBO Reports, 2(7), 580–585. http://doi.org/10.1093/embo-reports/kve141
HIV Nef		CD4 downregulation	57 -- 59, 95 -- 97, 106, 109, 110	9	Grzesiek, S., Stahl, S. J., Wingfield, P. T., & Bax, A. (1996). The CD4 determinant for downregulation by HIV-1 Nef directly binds to Nef. Mapping of the Nef binding surface by NMR. Biochemistry, 35(32), 10256–10261. http://doi.org/10.1021/bi9611164
HIV Nef		PACS-1 (EEEE)	62 -- 65	4	Geyer, M., Fackler, O. T., & Peterlin, B. M. (2001). Structure--function relationships in HIV-1 Nef. EMBO Reports, 2(7), 580–585. http://doi.org/10.1093/embo-reports/kve141
HIV Nef		MHC1 downregulation	62 -- 65, 72, 75, 77, 82, 86	9	Greenberg, M. E., Iafrate, A. J., & Skowronski, J. (1998). The SH3 domain-binding surface and an acidic motif in HIV-1 Nef regulate trafficking of class I MHC complexes. The EMBO Journal, 17(10), 2777–89. http://doi.org/10.1093/emboj/17.10.2777
HIV Nef		MHC2 downregulation	62 -- 65, 72, 75, 77, 164, 165	9	Stumptner-Cuvelette, P., Morchoisne, S., Dugast, M., Le Gall, S., Raposo, G., Schwartz, O., & Benaroch, P. (2001). HIV-1 Nef impairs MHC class II antigen presentation and surface expression. Proceedings of the National Academy of Sciences of the United States of America, 98(21), 12144–9. http://doi.org/10.1073/pnas.221256498
HIV Nef		Viral infectivity enhancement	69 -- 78	10	Goldsmith, M. A, Warmerdam, M. T., Atchison, R. E., Miller, M. D., & Greene, W. C. (1995). Dissociation of the CD4 downregulation and viral infectivity enhancement functions of human immunodeficiency virus type 1 Nef. Journal of Virology, 69(7), 4112–21.
HIV Nef		Interaction with SH3 domains of Src family kinases (PxxPxR)	72, 75, 77	3	Geyer, M., Fackler, O. T., & Peterlin, B. M. (2001). Structure--function relationships in HIV-1 Nef. EMBO Reports, 2(7), 580–585. http://doi.org/10.1093/embo-reports/kve141
HIV Nef		Interaction with Pak1/2 (RR)	105, 106	2	Geyer, M., Fackler, O. T., & Peterlin, B. M. (2001). Structure--function relationships in HIV-1 Nef. EMBO Reports, 2(7), 580–585. http://doi.org/10.1093/embo-reports/kve141
HIV Nef		Oligomerization (Dimer)	105, 108, 109, 112, 115, 116, 121 -- 123	9	Arold, S., Hoh, F., Domergue, S., Birck, C., Delsuc, M. A., Jullien, M., & Dumas, C. (2000). Characterization and molecular basis of the oligomeric structure of HIV-1 nef protein. Protein Science : A Publication of the Protein Society, 9(6), 1137–48. http://doi.org/10.1110/ps.9.6.1137
					Poe, J. A., & Smithgall, T. E. (2009). HIV-1 Nef Dimerization Is Required for Nef-Mediated Receptor Downregulation and Viral Replication. Journal of Molecular Biology, 394(2), 329–342. http://doi.org/10.1016/j.jmb.2009.09.047
HIV Nef		Interaction with human thioesterase (FPD)	121 -- 123	3	Geyer, M., Fackler, O. T., & Peterlin, B. M. (2001). Structure--function relationships in HIV-1 Nef. EMBO Reports, 2(7), 580–585. http://doi.org/10.1093/embo-reports/kve141
HIV Nef		Interaction with beta-COP (EE)	154, 155	2	Geyer, M., Fackler, O. T., & Peterlin, B. M. (2001). Structure--function relationships in HIV-1 Nef. EMBO Reports, 2(7), 580–585. http://doi.org/10.1093/embo-reports/kve141
HIV Nef		Interaction with Adaptor proteins AP-1/2/3 (ExxxLL)	160, 164, 165	3	Geyer, M., Fackler, O. T., & Peterlin, B. M. (2001). Structure--function relationships in HIV-1 Nef. EMBO Reports, 2(7), 580–585. http://doi.org/10.1093/embo-reports/kve141
HIV Nef		Interaction with V1H (DD)	174, 175	2	Geyer, M., Fackler, O. T., & Peterlin, B. M. (2001). Structure--function relationships in HIV-1 Nef. EMBO Reports, 2(7), 580–585. http://doi.org/10.1093/embo-reports/kve141
HIV Nef		Interaction with c-Raf1 kinase (DDPxxE)	174 -- 176, 179	4	Geyer, M., Fackler, O. T., & Peterlin, B. M. (2001). Structure--function relationships in HIV-1 Nef. EMBO Reports, 2(7), 580–585. http://doi.org/10.1093/embo-reports/kve141
HCV NS3-4A	NS3 Protease	Catalytic triad critical for serine protease activity	57, 81, 139	3	Lin, C. (2006). HCV NS3-4A serine protease. In S. Tan (Ed.), Hepatitis C Viruses: Genomes and Molecular Biology (pp. 163–206). Horizon Scientific Press.
HCV NS3-4A	NS3 Protease	Zinc binding site	97, 99, 145, 149	4	Lin, C. (2006). HCV NS3-4A serine protease. In S. Tan (Ed.), Hepatitis C Viruses: Genomes and Molecular Biology (pp. 163–206). Horizon Scientific Press.
HCV NS3-4A	NS3 Protease	S1 pocket	135, 154, 157	3	Lin, C. (2006). HCV NS3-4A serine protease. In S. Tan (Ed.), Hepatitis C Viruses: Genomes and Molecular Biology (pp. 163–206). Horizon Scientific Press.
HCV NS3-4A	NS3 Protease	S6 pocket	123, 161, 165	3	Lin, C. (2006). HCV NS3-4A serine protease. In S. Tan (Ed.), Hepatitis C Viruses: Genomes and Molecular Biology (pp. 163–206). Horizon Scientific Press.
HCV NS3-4A	NS3 Protease	Substrate binding groove	57, 81, 139, 137, 155 -- 158	8	Lin, C. (2006). HCV NS3-4A serine protease. In S. Tan (Ed.), Hepatitis C Viruses: Genomes and Molecular Biology (pp. 163–206). Horizon Scientific Press.
HCV NS3-4A	NS3 Helicase	Motif I, involved in ATPase and duplex unwinding	204, 210	2	Frick, D. N. (2006). HCV Helicase : Structure , Function , and Inhibition. In S. Tan (Ed.), Hepatitis C Viruses: Genomes and Molecular Biology (pp. 207–244). Horizon Scientific Press.
HCV NS3-4A	NS3 Helicase	Motif II, involved in ATPase and duplex unwinding	290 -- 292	3	Frick, D. N. (2006). HCV Helicase : Structure , Function , and Inhibition. In S. Tan (Ed.), Hepatitis C Viruses: Genomes and Molecular Biology (pp. 207–244). Horizon Scientific Press.
HCV NS3-4A	NS3 Helicase	Motif III, involved in ATPase and duplex unwinding	322, 324	2	Frick, D. N. (2006). HCV Helicase : Structure , Function , and Inhibition. In S. Tan (Ed.), Hepatitis C Viruses: Genomes and Molecular Biology (pp. 207–244). Horizon Scientific Press.
HCV NS3-4A	NS3 Helicase	Motif IV, involved in ATPase and duplex unwinding	369, 370	2	Frick, D. N. (2006). HCV Helicase : Structure , Function , and Inhibition. In S. Tan (Ed.), Hepatitis C Viruses: Genomes and Molecular Biology (pp. 207–244). Horizon Scientific Press.
HCV NS3-4A	NS3 Helicase	Motif V, involved in ATPase and duplex unwinding	411	1	Frick, D. N. (2006). HCV Helicase : Structure , Function , and Inhibition. In S. Tan (Ed.), Hepatitis C Viruses: Genomes and Molecular Biology (pp. 207–244). Horizon Scientific Press.
HCV NS3-4A	NS3 Helicase	Motif VI, involved in ATPase (enzyme) and duplex unwinding (helicase activity)	460 -- 467	8	Kim, D. W., Kim, J., Gwack, Y., Han, J. H., & Choe, J. (1997). Mutational analysis of the hepatitis C virus RNA helicase. Journal of Virology, 71(12), 9400–9409.
HCV NS3-4A	NS3 Helicase	Phe loop, critical for unwinding	438, 444	2	Frick, D. N. (2006). HCV Helicase : Structure , Function , and Inhibition. In S. Tan (Ed.), Hepatitis C Viruses: Genomes and Molecular Biology (pp. 207–244). Horizon Scientific Press.
HCV NS3-4A	NS3 Helicase	Oligomerization - Helicase dimer interface important for viral replication	435 -- 453, 477 -- 488, 524 -- 536, 545 -- 553, 584 -- 591	61	Mackintosh, S. G., Lu, J. Z., Jordan, J. B., Harrison, M. K., Sikora, B., Sharma, S. D., … Sakon, J. (2006). Structural and biological identification of residues on the surface of NS3 helicase required for optimal replication of the hepatitis C virus. The Journal of Biological Chemistry, 281(6), 3528–3535. http://doi.org/10.1074/jbc.M512100200
HCV NS3-4A	NS3 Helicase	Mutations greatly reducing DNA unwinding activity	432, 501	2	Raney, K. D., Sharma, S. D., Moustafa, I. M., & Cameron, C. E. (2010). Hepatitis C virus non-structural protein 3 (HCV NS3): a multifunctional antiviral target. The Journal of Biological Chemistry, 285(30), 22725–22731. http://doi.org/10.1074/jbc.R110.125294
HCV NS3-4A	NS3-4A	Interaction between NS3 and NS4A for protease activity	1 -- 22 (NS3) and 652 -- 665 (NS4A)	36	Lin, C. (2006). HCV NS3-4A serine protease. In S. Tan (Ed.), Hepatitis C Viruses: Genomes and Molecular Biology (pp. 163–206). Horizon Scientific Press.
HCV NS3-4A	NS3-4A	Interaction between NS3 and 4A for proper complex formation important in membrane association and assembly	10 -- 24 (NS3) and 632 -- 651 (NS4A)	35	Brass, V., Berke, J. M., Montserret, R., Blum, H. E., Penin, F., & Moradpour, D. (2008). Structural determinants for membrane association and dynamic organization of the hepatitis C virus NS3-4A complex. Proceedings of the National Academy of Sciences of the United States of America, 105(38), 14545–50. http://doi.org/10.1073/pnas.0807298105
HCV NS3-4A	NS3-4A	NS5A hyperphosphorylation	2 and 139 (NS3), 652, 664 -- 666, 671 -- 673, 677 -- 679, 681 -- 684 (NS4A)	16	Koch, J. O., & Bartenschlager, R. (1999). Modulation of hepatitis C virus NS5A hyperphosphorylation by nonstructural proteins NS3, NS4A, and NS4B. Journal of Virology, 73(9), 7138–7146.
HCV NS3-4A	NS4A	Mutations resulting in severe defects in replication	676, 679	2	Phan, T., Kohlway, A., Dimberu, P., Pyle, A. M., & Lindenbach, B. D. (2011). The acidic domain of hepatitis C virus NS4A contributes to RNA replication and virus particle assembly. Journal of Virology, 85(3), 1193–1204. http://doi.org/10.1128/JVI.01889-10
HCV NS3-4A	NS4A	Mutations resulting in severe defects in viral particle assembly	672, 675, 680 -- 684	7	Phan, T., Kohlway, A., Dimberu, P., Pyle, A. M., & Lindenbach, B. D. (2011). The acidic domain of hepatitis C virus NS4A contributes to RNA replication and virus particle assembly. Journal of Virology, 85(3), 1193–1204. http://doi.org/10.1128/JVI.01889-10
HCV NS3-4A	NS4A	Important determinants for HCV replication	671, 672, 676, 677, 679, 680, 681	7	Lindenbach, B. D., Prágai, B. M., Montserret, R., Beran, R. K. F., Pyle, A. M., Penin, F., & Rice, C. M. (2007). The C terminus of hepatitis C virus NS4A encodes an electrostatic switch that regulates NS5A hyperphosphorylation and viral replication., 81(17), 8905–18. http://doi.org/10.1128/JVI.00937-07
HCV NS3-4A	NS4A	Essential and sufficient part of NS4A for the cofactor function of the NS3 serine protease	652 to 665	14	Lin, C. (2006). HCV NS3-4A serine protease. In S. Tan (Ed.), Hepatitis C Viruses: Genomes and Molecular Biology (pp. 163–206). Horizon Scientific Press.
HCV NS4B		Viral replication	201 -- 212	37	Jones, D. M., Patel, A. H., Targett-Adams, P., & McLauchlan, J. (2009). The hepatitis C virus NS4B protein can trans-complement viral RNA replication and modulates production of infectious virus. Journal of Virology, 83(5), 2163–2177. http://doi.org/10.1128/JVI.01885-08
					Paul, D., Romero-Brey, I., Gouttenoire, J., Stoitsova, S., Krijnse-Locker, J., Moradpour, D., & Bartenschlager, R. (2011). NS4B self-interaction through conserved C-terminal elements is required for the establishment of functional hepatitis C virus replication complexes. Journal of Virology, 85(14), 6963–6976. http://doi.org/10.1128/JVI.00502-11
HCV NS4B		Interaction with human protein ATF6beta	20 -- 55	36	Li, S., Yu, X., Guo, Y., & Kong, L. (2012). Interaction networks of hepatitis C virus NS4B: Implications for antiviral therapy. Cellular Microbiology, 14(7), 994–1002. http://doi.org/10.1111/j.1462-5822.2012.01773.x
					Welsch, C., Albrecht, M., Maydt, J., Herrmann, E., Welker, M. W., Sarrazin, C., … Zeuzem, S. (2007). Structural and functional comparison of the non-structural protein 4B in flaviviridae. Journal of Molecular Graphics & Modelling, 26(2), 546–57. http://doi.org/10.1016/j.jmgm.2007.03.012
HCV NS4B		Nucleotide binding motif important for GTP binding and viral replication	129 -- 135	7	Einav, S., Elazar, M., Danieli, T., & Glenn, J. S. (2004). A Nucleotide Binding Motif in Hepatitis C Virus ( HCV ) NS4B Mediates HCV RNA Replication. Journal of Virology, 78(20), 11288–11295. http://doi.org/10.1128/JVI.78.20.11288
HCV NS4B		Sites important for RNA binding and viral replication	192, 193	2	Einav, S., Gerber, D., Bryson, P. D., Sklan, E. H., Elazar, M., Maerkl, S. J., … Quake, S. R. (2008). Discovery of a hepatitis C target and its pharmacological inhibitors by microfluidic affinity analysis. Nature Biotechnology, 26(9), 1019–27. http://doi.org/10.1038/nbt.1490
HCV NS4B		Palmitoylation and NS4B oligomerization	1 -- 70 and 257, 261	72	Yu, G.-Y., Lee, K.-J., Gao, L., & Lai, M. M. C. (2006). Palmitoylation and polymerization of hepatitis C virus NS4B protein. Journal of Virology, 80(12), 6013–6023. http://doi.org/10.1128/JVI.00053-06
HCV NS4B		TM1 S/T cluster	87, 88, 95	3	Han, Q., Aligo, J., Manna, D., Belton, K., Chintapalli, S. V, Hong, Y., … Konan, K. V. (2011). Conserved GXXXG-and S/T-like motifs in the transmembrane domains of NS4B protein are required for hepatitis C virus replication. Journal of Virology, 85(13), 6464–6479. http://doi.org/10.1128/JVI.02298-10
HCV NS4B		GXXXG motif in TM2 - replication deficiency	125 -- 129	5	Han, Q., Aligo, J., Manna, D., Belton, K., Chintapalli, S. V, Hong, Y., … Konan, K. V. (2011). Conserved GXXXG-and S/T-like motifs in the transmembrane domains of NS4B protein are required for hepatitis C virus replication. Journal of Virology, 85(13), 6464–6479. http://doi.org/10.1128/JVI.02298-10
HCV NS4B		GXXXG motif in TM3	143 -- 147	5	Han, Q., Aligo, J., Manna, D., Belton, K., Chintapalli, S. V, Hong, Y., … Konan, K. V. (2011). Conserved GXXXG-and S/T-like motifs in the transmembrane domains of NS4B protein are required for hepatitis C virus replication. Journal of Virology, 85(13), 6464–6479. http://doi.org/10.1128/JVI.02298-10
HCV NS4B		NS4B-NS5A interaction and NS5A hyperphosporylation	204 and 252	2	David, N., Yaffe, Y., Hagoel, L., Elazar, M., Glenn, J. S., Hirschberg, K., & Sklan, E. H. (2015). The interaction between the Hepatitis C proteins NS4B and NS5A is involved in viral replication. Virology, 475, 139–149. http://doi.org/10.1016/j.virol.2014.10.021
*The large domains (comprising 8 or more residues) are highlighted in gray.
