# Supplementary material for: Co-evolution networks of HIV/HCV are modular with direct association to structure and function
Source: PLoS Comput Biol. 2018 Sep 7;14(9):e1006409. doi: 10.1371/journal.pcbi.1006409 (PMC6145588; doi:10.1371/journal.pcbi.1006409)
Supplement: S2 File — (XLSX) [file pcbi.1006409.s017.xlsx]

## Sheet: Gag
'AB428551'
'AB428552'
'AB428553'
'AB428554'
'AB428555'
'AB428556'
'AB428557'
'AB873205'
'AB873206'
'AB873207'
'AB873208'
'AB873209'
'AB873210'
'AB873211'
'AB873212'
'AB873215'
'AB873216'
'AB873217'
'AB873219'
'AB873220'
'AB873221'
'AB873222'
'AB873223'
'AB873224'
'AB873225'
'AB873226'
'AB873227'
'AB873228'
'AB873233'
'AB873235'
'AB873237'
'AB873238'
'AB873239'
'AB873240'
'AB873241'
'AB873242'
'AB873243'
'AB873244'
'AB873246'
'AB873247'
'AB873249'
'AB873252'
'AB873253'
'AB873254'
'AB873256'
'AB873257'
'AB873259'
'AB873260'
'AB873263'
'AB873267'
'AB873268'
'AB873269'
'AB873270'
'AB873271'
'AB873272'
'AB873273'
'AB873274'
'AB873275'
'AB873276'
'AB873277'
'AB873279'
'AB873281'
'AB873282'
'AB873283'
'AB873284'
'AB873285'
'AB873286'
'AB873287'
'AB873288'
'AB873290'
'AB873293'
'AB873294'
'AB873296'
'AB873297'
'AB873298'
'AB873299'
'AB873301'
'AB873302'
'AB873303'
'AB873306'
'AB873307'
'AB873308'
'AB873309'
'AB873310'
'AB873311'
'AB873312'
'AB873313'
'AB873315'
'AB873316'
'AB873318'
'AB873319'
'AB873320'
'AB873321'
'AB873323'
'AB873324'
'AB873325'
'AB873326'
'AB873327'
'AB873329'
'AB873330'
'AB873331'
'AB873332'
'AB873333'
'AB873336'
'AB873337'
'AB873338'
'AB873339'
'AB873341'
'AB873342'
'AB873345'
'AB873346'
'AB873347'
'AB873348'
'AB873349'
'AB873350'
'AB873352'
'AB873353'
'AB873356'
'AB873357'
'AB873358'
'AB873359'
'AB873363'
'AB873365'
'AB873368'
'AB873369'
'AB873370'
'AB873372'
'AB873373'
'AB873374'
'AB873375'
'AB873377'
'AB873378'
'AB873379'
'AB873381'
'AB873382'
'AB873383'
'AB873384'
'AB873385'
'AB873386'
'AB873387'
'AB873388'
'AB873391'
'AB873393'
'AB873394'
'AB873397'
'AB873398'
'AB873399'
'AB873401'
'AB873407'
'AB873408'
'AB873409'
'AB873410'
'AB873411'
'AB873412'
'AB873413'
'AB873415'
'AB873416'
'AB873423'
'AB873424'
'AB873427'
'AB873430'
'AB873431'
'AB873433'
'AB873435'
'AB873436'
'AB873437'
'AB873438'
'AB873440'
'AB873442'
'AB873443'
'AB873444'
'AB873447'
'AB873448'
'AB873452'
'AB873453'
'AB873454'
'AB873455'
'AB873456'
'AB873457'
'AB873458'
'AB873459'
'AB873460'
'AB873461'
'AB873462'
'AB873463'
'AB873464'
'AB873466'
'AB873467'
'AB873468'
'AB873469'
'AB873470'
'AB873473'
'AB873474'
'AB873475'
'AB873478'
'AB873480'
'AB873482'
'AB873483'
'AB873484'
'AB873485'
'AB873486'
'AB873489'
'AB873490'
'AB873491'
'AB873492'
'AB873493'
'AB873494'
'AB873495'
'AB873496'
'AB873501'
'AB873502'
'AB873503'
'AB873504'
'AB873505'
'AB873507'
'AB873508'
'AB873509'
'AB873511'
'AB873512'
'AB873513'
'AB873514'
'AB873518'
'AB873519'
'AB873520'
'AB873521'
'AB873522'
'AB873524'
'AB873525'
'AB873526'
'AB873527'
'AB873528'
'AB873529'
'AB873533'
'AB873534'
'AB873535'
'AB873537'
'AB873538'
'AB873539'
'AB873541'
'AB873542'
'AB873543'
'AB873544'
'AB873545'
'AB873546'
'AB873547'
'AB873548'
'AB873550'
'AB873552'
'AB873554'
'AB873558'
'AB873560'
'AB873563'
'AB873564'
'AB873565'
'AB873566'
'AB873568'
'AB873569'
'AB873573'
'AB873574'
'AB873575'
'AB873576'
'AB873577'
'AB873578'
'AB873579'
'AB873580'
'AB873581'
'AB873582'
'AB873583'
'AB873584'
'AB873586'
'AB873587'
'AB873588'
'AB873589'
'AB873590'
'AB873592'
'AB873593'
'AB873594'
'AB873596'
'AB873597'
'AB873598'
'AB873599'
'AB873600'
'AB873601'
'AY206657'
'AY314044'
'AY751406'
'AY786790'
'AY786800'
'AY786830'
'AY786840'
'AY786870'
'AY786880'
'AY786910'
'AY786920'
'AY786952'
'AY786962'
'AF033819'
'AY275557'
'DQ007902'
'AY275556'
'DQ127534'
'DQ127537'
'DQ127542'
'DQ127548'
'DQ396398'
'DQ487188'
'DQ487190'
'DQ672623'
'DQ676870'
'DQ676874'
'DQ676877'
'DQ676880'
'DQ676883'
'DQ676886'
'DQ837381'
'DQ853436'
'DQ886031'
'DQ886032'
'DQ886033'
'DQ886034'
'DQ886035'
'DQ886036'
'DQ886037'
'DQ990880'
'DQ996244'
'DQ996248'
'DQ996250'
'DQ996252'
'DQ996254'
'EF121385'
'EF122502'
'EF122503'
'EF122504'
'EF122509'
'EF122510'
'EF122511'
'EF122513'
'EF122514'
'EF122516'
'EF122517'
'EF122519'
'EF122522'
'EF122529'
'EF122533'
'EF122538'
'EF122545'
'EF122559'
'EF178310'
'EF178314'
'EF178322'
'EF178334'
'EF178354'
'EF178358'
'EF178374'
'EF178389'
'EF178420'
'EF363122'
'EF363124'
'EF363125'
'EF363127'
'EF637046'
'EF637047'
'EF637048'
'EF637049'
'EF637050'
'EF637051'
'EF637053'
'EF637054'
'EF637056'
'EF637057'
'EU241938'
'EU241939'
'EU241940'
'EU241941'
'EU241942'
'EU241943'
'EU241944'
'EU241945'
'EU241946'
'EU241947'
'EU241948'
'EU241949'
'EU241950'
'EU241951'
'EU241952'
'EU241953'
'EU241954'
'EU241955'
'EU241956'
'EU241957'
'EU241958'
'EU241959'
'EU241960'
'EU241961'
'EU241962'
'EU241963'
'EU241964'
'EU241965'
'EU241966'
'EU241967'
'EU241968'
'EU241969'
'EU241970'
'EU241971'
'EU241972'
'EU241973'
'EU241974'
'EU241975'
'EU241976'
'EU241977'
'EU241978'
'EU241979'
'EU241980'
'EU241981'
'EU241982'
'EU241983'
'EU241984'
'EU241985'
'EU241986'
'EU241987'
'EU241988'
'EU241989'
'EU241990'
'EU241991'
'EU241992'
'EU241993'
'EU241994'
'EU241995'
'EU241996'
'EU241997'
'EU241998'
'EU242000'
'EU242001'
'EU242002'
'EU242003'
'EU242004'
'EU242005'
'EU242006'
'EU242007'
'EU242008'
'EU242009'
'EU242010'
'EU242011'
'EU242012'
'EU242013'
'EU242014'
'EU242015'
'EU242017'
'EU242018'
'EU242019'
'EU242020'
'EU242021'
'EU242022'
'EU242023'
'EU242025'
'EU242026'
'EU242027'
'EU242028'
'EU242029'
'EU242030'
'EU242031'
'EU242032'
'EU242033'
'EU242034'
'EU242035'
'EU242036'
'EU242037'
'EU242038'
'EU242039'
'EU242041'
'EU242042'
'EU242043'
'EU242044'
'EU242045'
'EU242046'
'EU242047'
'EU242048'
'EU242049'
'EU242050'
'EU242051'
'EU242052'
'EU242053'
'EU242054'
'EU242055'
'EU242056'
'EU242057'
'EU242058'
'EU242059'
'EU242060'
'EU242061'
'EU242062'
'EU242063'
'EU242064'
'EU242065'
'EU242066'
'EU242067'
'EU242068'
'EU242069'
'EU242070'
'EU242071'
'EU242073'
'EU242074'
'EU242075'
'EU242076'
'EU242077'
'EU242078'
'EU242079'
'EU242080'
'EU242081'
'EU242082'
'EU242083'
'EU242085'
'EU242086'
'EU242087'
'EU242088'
'EU242089'
'EU242090'
'EU242091'
'EU242092'
'EU242093'
'EU242094'
'EU242095'
'EU242096'
'EU242097'
'EU242098'
'EU242099'
'EU242100'
'EU242101'
'EU242102'
'EU242103'
'EU242104'
'EU242105'
'EU242106'
'EU242107'
'EU242108'
'EU242109'
'EU242110'
'EU242111'
'EU242112'
'EU242113'
'EU242114'
'EU242115'
'EU242116'
'EU242117'
'EU242118'
'EU242120'
'EU242121'
'EU242122'
'EU242123'
'EU242124'
'EU242125'
'EU242126'
'EU242127'
'EU242128'
'EU242129'
'EU242130'
'EU242131'
'EU242132'
'EU242133'
'EU242134'
'EU242135'
'EU242136'
'EU242137'
'EU242138'
'EU242139'
'EU242140'
'EU242141'
'EU242142'
'EU242143'
'EU242145'
'EU242146'
'EU242147'
'EU242148'
'EU242149'
'EU242150'
'EU242151'
'EU242152'
'EU242153'
'EU242154'
'EU242155'
'EU242156'
'EU242157'
'EU242158'
'EU242159'
'EU242160'
'EU242161'
'EU242162'
'EU242163'
'EU242164'
'EU242165'
'EU242166'
'EU242167'
'EU242168'
'EU242169'
'EU242170'
'EU242171'
'EU242172'
'EU242173'
'EU242174'
'EU242175'
'EU242176'
'EU242177'
'EU242178'
'EU242179'
'EU242180'
'EU242181'
'EU242182'
'EU242183'
'EU242184'
'EU242185'
'EU242186'
'EU242187'
'EU242188'
'EU242189'
'EU242190'
'EU242191'
'EU242192'
'EU242193'
'EU242194'
'EU242195'
'EU242196'
'EU242197'
'EU242198'
'EU242199'
'EU242200'
'EU242201'
'EU242203'
'EU242204'
'EU242205'
'EU242206'
'EU242207'
'EU242208'
'EU242209'
'EU242210'
'EU242211'
'EU242212'
'EU242213'
'EU242214'
'EU242215'
'EU242216'
'EU242217'
'EU242218'
'EU242219'
'EU242220'
'EU242221'
'EU242222'
'EU242223'
'EU242224'
'EU242225'
'EU242226'
'EU242227'
'EU242228'
'EU242229'
'EU242230'
'EU242231'
'EU242232'
'EU242233'
'EU242234'
'EU242235'
'EU242236'
'EU242237'
'EU242238'
'EU242239'
'EU242240'
'EU242241'
'EU242242'
'EU242243'
'EU242244'
'EU242245'
'EU242246'
'EU242247'
'EU242248'
'EU242249'
'EU242250'
'EU242251'
'EU242252'
'EU242253'
'EU242254'
'EU242255'
'EU242256'
'EU242257'
'EU242258'
'EU242259'
'EU242260'
'EU242261'
'EU242262'
'EU242263'
'EU242264'
'EU242265'
'EU242266'
'EU242267'
'EU242268'
'EU242269'
'EU242270'
'EU242271'
'EU242272'
'EU242273'
'EU242274'
'EU242275'
'EU242276'
'EU242277'
'EU242278'
'EU242279'
'EU242280'
'EU242281'
'EU242282'
'EU242283'
'EU242284'
'EU242285'
'EU242286'
'EU242287'
'EU242288'
'EU242289'
'EU242290'
'EU242291'
'EU242292'
'EU242293'
'EU242295'
'EU242296'
'EU242297'
'EU242298'
'EU242299'
'EU242300'
'EU242301'
'EU242302'
'EU242303'
'EU242304'
'EU242305'
'EU242306'
'EU242307'
'EU242308'
'EU242309'
'EU242310'
'EU242311'
'EU242312'
'EU242313'
'EU242314'
'EU242315'
'EU242317'
'EU242318'
'EU242319'
'EU242320'
'EU242321'
'EU242322'
'EU242323'
'EU242324'
'EU242325'
'EU242326'
'EU242327'
'EU242328'
'EU242329'
'EU242330'
'EU242331'
'EU242332'
'EU242333'
'EU242334'
'EU242335'
'EU242336'
'EU242337'
'EU242338'
'EU242339'
'EU242340'
'EU242341'
'EU242342'
'EU242343'
'EU242344'
'EU242345'
'EU242346'
'EU242347'
'EU242348'
'EU242349'
'EU242350'
'EU242351'
'EU242352'
'EU242353'
'EU242354'
'EU242355'
'EU242356'
'EU242357'
'EU242358'
'EU242359'
'EU242360'
'EU242361'
'EU242362'
'EU242363'
'EU242364'
'EU242365'
'EU242366'
'EU242367'
'EU242368'
'EU242370'
'EU242371'
'EU242372'
'EU242373'
'EU242374'
'EU242375'
'EU242376'
'EU242377'
'EU242378'
'EU242379'
'EU242380'
'EU242382'
'EU242383'
'EU242384'
'EU242385'
'EU242386'
'EU242387'
'EU242388'
'EU242389'
'EU242390'
'EU242391'
'EU242392'
'EU242393'
'EU242394'
'EU242395'
'EU242396'
'EU242397'
'EU242398'
'EU242399'
'EU242400'
'EU242401'
'EU242402'
'EU242403'
'EU242404'
'EU242405'
'EU242406'
'EU242407'
'EU242408'
'EU242410'
'EU242412'
'EU242413'
'EU242414'
'EU242416'
'EU242417'
'EU242418'
'EU242419'
'EU242420'
'EU242421'
'EU242422'
'EU242423'
'EU242424'
'EU242425'
'EU242426'
'EU242427'
'EU242428'
'EU242429'
'EU242430'
'EU242431'
'EU242432'
'EU242433'
'EU242434'
'EU242435'
'EU242436'
'EU242437'
'EU242438'
'EU242439'
'EU242440'
'EU242441'
'EU242442'
'EU242443'
'EU242444'
'EU242445'
'EU242446'
'EU242447'
'EU242448'
'EU242449'
'EU242450'
'EU242451'
'EU242452'
'EU242453'
'EU242454'
'EU242455'
'EU242456'
'EU242457'
'EU242458'
'EU242459'
'EU242460'
'EU242461'
'EU242462'
'EU242463'
'EU242464'
'EU242465'
'EU242466'
'EU242467'
'EU242468'
'EU242469'
'EU242472'
'EU242473'
'EU242474'
'EU242475'
'EU242476'
'EU242477'
'EU242478'
'EU242479'
'EU242480'
'EU242481'
'EU242482'
'EU242483'
'EU242484'
'EU242485'
'EU242486'
'EU242487'
'EU242488'
'EU242489'
'EU242491'
'EU242492'
'EU242493'
'EU242494'
'EU242495'
'EU242496'
'EU242497'
'EU242498'
'EU242499'
'EU242500'
'EU242501'
'EU242502'
'EU242503'
'EU242504'
'EU517762'
'EU517763'
'EU517764'
'EU517765'
'EU517766'
'EU517767'
'EU517768'
'EU517769'
'EU517770'
'EU517771'
'EU517772'
'EU517773'
'EU517774'
'EU517775'
'EU517776'
'EU517777'
'EU517778'
'EU517779'
'EU517780'
'EU517781'
'EU517782'
'EU517783'
'EU517784'
'EU517785'
'EU517786'
'EU517787'
'EU517788'
'EU517790'
'EU517791'
'EU517792'
'EU517793'
'EU517794'
'EU517795'
'EU517796'
'EU517797'
'EU517798'
'EU517799'
'EU517800'
'EU517801'
'EU517802'
'EU517803'
'EU517804'
'EU517805'
'EU517806'
'EU517807'
'EU517808'
'EU517809'
'EU517810'
'EU517811'
'EU517812'
'EU517813'
'EU517814'
'EU673412'
'EU673413'
'EU673417'
'EU673419'
'EU673420'
'EU673422'
'EU673423'
'EU673427'
'EU673429'
'EU673430'
'EU673436'
'EU673445'
'EU786672'
'EU786674'
'EU786675'
'EU786676'
'EU786678'
'EU786679'
'EU786680'
'FJ155079'
'FJ155087'
'FJ155102'
'FJ155114'
'FJ155118'
'FJ155120'
'FJ155126'
'FJ155131'
'FJ155132'
'FJ155136'
'FJ155137'
'FJ155142'
'FJ155144'
'FJ155147'
'FJ155149'
'FJ155150'
'FJ155152'
'FJ155169'
'FJ155173'
'FJ155175'
'FJ155185'
'FJ155186'
'FJ155190'
'FJ155192'
'FJ155195'
'FJ155199'
'FJ155200'
'FJ155202'
'FJ155205'
'FJ155208'
'FJ155209'
'FJ155211'
'FJ195086'
'FJ195088'
'FJ195089'
'FJ195090'
'FJ195091'
'FJ387525'
'FJ387526'
'FJ387529'
'FJ387530'
'FJ387531'
'FJ387532'
'FJ387533'
'FJ387534'
'FJ387535'
'FJ387536'
'FJ387537'
'FJ387539'
'FJ387540'
'FJ387541'
'FJ469682'
'FJ469683'
'FJ469684'
'FJ469685'
'FJ469686'
'FJ469687'
'FJ469688'
'FJ469689'
'FJ469690'
'FJ469691'
'FJ469692'
'FJ469693'
'FJ469694'
'FJ469695'
'FJ469696'
'FJ469697'
'FJ469698'
'FJ469699'
'FJ469700'
'FJ469701'
'FJ469702'
'FJ469703'
'FJ469704'
'FJ469705'
'FJ469706'
'FJ469707'
'FJ469708'
'FJ469709'
'FJ469710'
'FJ469711'
'FJ469712'
'FJ469713'
'FJ469714'
'FJ469715'
'FJ469716'
'FJ469717'
'FJ469718'
'FJ469719'
'FJ469720'
'FJ469721'
'FJ469722'
'FJ469723'
'FJ469724'
'FJ469725'
'FJ469726'
'FJ469727'
'FJ469729'
'FJ469730'
'FJ469731'
'FJ469732'
'FJ469733'
'FJ469734'
'FJ469735'
'FJ469737'
'FJ469738'
'FJ469739'
'FJ469740'
'FJ469741'
'FJ469742'
'FJ469743'
'FJ469744'
'FJ469745'
'FJ469747'
'FJ469748'
'FJ469749'
'FJ469750'
'FJ469751'
'FJ469752'
'FJ469753'
'FJ469754'
'FJ469755'
'FJ469756'
'FJ469757'
'FJ469758'
'FJ469759'
'FJ469760'
'FJ469761'
'FJ469762'
'FJ469763'
'FJ469764'
'FJ469765'
'FJ469766'
'FJ469767'
'FJ469768'
'FJ469769'
'FJ469770'
'FJ469771'
'FJ469772'
'FJ647145'
'FJ670525'
'FJ670531'
'FJ853620'
'FJ853622'
'GQ371216'
'GQ371217'
'GQ371218'
'GQ371219'
'GQ371221'
'GQ371222'
'GQ371223'
'GQ371224'
'GQ371225'
'GQ371226'
'GQ371228'
'GQ371229'
'GQ371234'
'GQ371235'
'GQ371236'
'GQ371237'
'GQ371239'
'GQ371241'
'GQ371242'
'GQ371244'
'GQ371245'
'GQ371246'
'GQ371248'
'GQ371249'
'GQ371250'
'GQ371251'
'GQ371253'
'GQ371254'
'GQ371256'
'GQ371257'
'GQ371258'
'GQ371259'
'GQ371260'
'GQ371261'
'GQ371262'
'GQ371263'
'GQ371264'
'GQ371265'
'GQ371266'
'GQ371267'
'GQ371268'
'GQ371271'
'GQ371273'
'GQ371274'
'GQ371275'
'GQ371277'
'GQ371278'
'GQ371279'
'GQ371280'
'GQ371281'
'GQ371282'
'GQ371284'
'GQ371286'
'GQ371287'
'GQ371289'
'GQ371290'
'GQ371291'
'GQ371293'
'GQ371294'
'GQ371296'
'GQ371297'
'GQ371298'
'GQ371302'
'GQ371303'
'GQ371306'
'GQ371307'
'GQ371308'
'GQ371309'
'GQ371312'
'GQ371313'
'GQ371314'
'GQ371315'
'GQ371316'
'GQ371318'
'GQ371321'
'GQ371323'
'GQ371324'
'GQ371325'
'GQ371327'
'GQ371328'
'GQ371331'
'GQ371332'
'GQ371333'
'GQ371334'
'GQ371335'
'GQ371337'
'GQ371338'
'GQ371339'
'GQ371340'
'GQ371341'
'GQ371344'
'GQ371348'
'GQ371349'
'GQ371351'
'GQ371352'
'GQ371354'
'GQ371355'
'GQ371356'
'GQ371357'
'GQ371359'
'GQ371361'
'GQ371363'
'GQ371364'
'GQ371367'
'GQ371368'
'GQ371369'
'GQ371370'
'GQ371373'
'GQ371374'
'GQ371376'
'GQ371378'
'GQ371379'
'GQ371380'
'GQ371381'
'GQ371382'
'GQ371383'
'GQ371384'
'GQ371385'
'GQ371386'
'GQ371388'
'GQ371389'
'GQ371390'
'GQ371391'
'GQ371393'
'GQ371396'
'GQ371399'
'GQ371400'
'GQ371401'
'GQ371402'
'GQ371403'
'GQ371406'
'GQ371407'
'GQ371409'
'GQ371410'
'GQ371411'
'GQ371412'
'GQ371413'
'GQ371414'
'GQ371415'
'GQ371416'
'GQ371417'
'GQ371418'
'GQ371420'
'GQ371421'
'GQ371422'
'GQ371423'
'GQ371425'
'GQ371427'
'GQ371428'
'GQ371429'
'GQ371430'
'GQ371431'
'GQ371432'
'GQ371433'
'GQ371434'
'GQ371435'
'GQ371436'
'GQ371437'
'GQ371438'
'GQ371439'
'GQ371440'
'GQ371441'
'GQ371442'
'GQ371443'
'GQ371444'
'GQ371449'
'GQ371450'
'GQ371451'
'GQ371452'
'GQ371453'
'GQ371454'
'GQ371455'
'GQ371457'
'GQ371458'
'GQ371459'
'GQ371460'
'GQ371462'
'GQ371463'
'GQ371466'
'GQ371467'
'GQ371468'
'GQ371472'
'GQ371475'
'GQ371477'
'GQ371478'
'GQ371480'
'GQ371481'
'GQ371482'
'GQ371483'
'GQ371484'
'GQ371485'
'GQ371486'
'GQ371488'
'GQ371489'
'GQ371490'
'GQ371491'
'GQ371492'
'GQ371493'
'GQ371495'
'GQ371497'
'GQ371498'
'GQ371499'
'GQ371500'
'GQ371501'
'GQ371502'
'GQ371503'
'GQ371504'
'GQ371505'
'GQ371506'
'GQ371507'
'GQ371508'
'GQ371510'
'GQ371511'
'GQ371512'
'GQ371513'
'GQ371514'
'GQ371515'
'GQ371516'
'GQ371517'
'GQ371520'
'GQ371521'
'GQ371522'
'GQ371523'
'GQ371524'
'GQ371525'
'GQ371526'
'GQ371529'
'GQ371532'
'GQ371533'
'GQ371535'
'GQ371537'
'GQ371538'
'GQ371539'
'GQ371540'
'GQ371543'
'GQ371544'
'GQ371545'
'GQ371546'
'GQ371547'
'GQ371548'
'GQ371552'
'GQ371553'
'GQ371554'
'GQ371555'
'GQ371556'
'GQ371558'
'GQ371559'
'GQ371561'
'GQ371562'
'GQ371563'
'GQ371565'
'GQ371566'
'GQ371567'
'GQ371569'
'GQ371570'
'GQ371571'
'GQ371574'
'GQ371577'
'GQ371578'
'GQ371579'
'GQ371580'
'GQ371581'
'GQ371583'
'GQ371584'
'GQ371585'
'GQ371587'
'GQ371588'
'GQ371589'
'GQ371591'
'GQ371592'
'GQ371593'
'GQ371594'
'GQ371596'
'GQ371598'
'GQ371599'
'GQ371600'
'GQ371601'
'GQ371602'
'GQ371605'
'GQ371606'
'GQ371607'
'GQ371608'
'GQ371609'
'GQ371610'
'GQ371612'
'GQ371615'
'GQ371617'
'GQ371619'
'GQ371624'
'GQ371626'
'GQ371627'
'GQ371628'
'GQ371629'
'GQ371630'
'GQ371632'
'GQ371633'
'GQ371634'
'GQ371635'
'GQ371636'
'GQ371637'
'GQ371640'
'GQ371641'
'GQ371646'
'GQ371647'
'GQ371648'
'GQ371649'
'GQ371651'
'GQ371653'
'GQ371655'
'GQ371656'
'GQ371658'
'GQ371660'
'GQ371662'
'GQ371663'
'GQ371664'
'GQ371665'
'GQ371666'
'GQ371667'
'GQ371668'
'GQ371669'
'GQ371670'
'GQ371673'
'GQ371674'
'GQ371675'
'GQ371676'
'GQ371679'
'GQ371681'
'GQ371682'
'GQ371683'
'GQ371685'
'GQ371686'
'GQ371688'
'GQ371689'
'GQ371690'
'GQ371693'
'GQ371694'
'GQ371695'
'GQ371696'
'GQ371697'
'GQ371698'
'GQ371699'
'GQ371700'
'GQ371703'
'GQ371704'
'GQ371706'
'GQ371708'
'GQ371709'
'GQ371710'
'GQ371711'
'GQ371712'
'GQ371713'
'GQ371715'
'GQ371716'
'GQ371718'
'GQ371719'
'GQ371721'
'GQ371722'
'GQ371723'
'GQ371724'
'GQ371725'
'GQ371726'
'GQ371729'
'GQ371730'
'GQ371731'
'GQ371732'
'GQ371733'
'GQ371734'
'GQ371736'
'GQ371737'
'GQ371740'
'GQ371742'
'GQ371744'
'GQ371745'
'GQ371747'
'GQ371751'
'GQ371752'
'GQ371753'
'GQ371754'
'GQ371755'
'GQ371756'
'GQ371758'
'GQ371759'
'GQ371760'
'GQ371761'
'GQ371762'
'GQ371763'
'GQ372988'
'GQ372990'
'GU177863'
'GU331318'
'GU362881'
'GU362886'
'FJ667236'
'GU390465'
'GU390466'
'GU390467'
'GU390468'
'GU390469'
'GU390470'
'GU390471'
'GU390472'
'GU390473'
'FJ667239'
'GU390475'
'GU390476'
'GU390477'
'FJ667240'
'GU390479'
'GU390480'
'GU390481'
'GU390482'
'GU390483'
'GU390484'
'GU390485'
'GU390486'
'GU390488'
'GU390489'
'FJ667252'
'FJ667253'
'GU390492'
'FJ667254'
'GU390494'
'GU390496'
'GU390497'
'GU390498'
'GU390499'
'FJ667214'
'FJ667215'
'GU390502'
'GU390504'
'GU390506'
'GU390507'
'GU390508'
'GU390510'
'FJ667243'
'GU390513'
'GU390514'
'GU390515'
'GU390517'
'GU390518'
'FJ667212'
'GU390520'
'GU390521'
'GU390523'
'FJ667211'
'GU390525'
'GU390526'
'GU390528'
'GU390529'
'HM586187'
'HM586191'
'HM586198'
'HM586206'
'HM586210'
'HQ215554'
'HQ215556'
'HQ215568'
'HQ215577'
'JN024100'
'JN024203'
'JN024274'
'JN024339'
'JN024349'
'JN024422'
'JN024450'
'JN024459'
'JN024469'
'JN397362'
'JN397363'
'JN400483'
'JN408075'
'JN408076'
'JN408077'
'JN704057'
'JN860769'
'JQ302321'
'JQ302402'
'JQ302403'
'JQ302440'
'JQ647933'
'JQ716362'
'JQ900848'
'JQ900850'
'JQ900857'
'JQ900861'
'JQ900862'
'JQ900866'
'JQ900872'
'JQ900877'
'JQ900881'
'JQ900884'
'JQ900885'
'JQ900889'
'JQ900890'
'JQ900891'
'JQ900893'
'JQ900897'
'JQ900900'
'JQ900910'
'JQ900911'
'JQ900914'
'JQ900917'
'JQ900922'
'JQ900924'
'JQ900928'
'JQ900930'
'JQ900931'
'JQ900932'
'JQ900934'
'JQ900935'
'JQ900936'
'JQ900937'
'JQ900938'
'JQ900939'
'JQ900940'
'JQ900941'
'JQ900942'
'JX264249'
'JX264251'
'JX264252'
'JX264253'
'JX264254'
'JX264255'
'JX264256'
'JX264257'
'JX264259'
'JX264261'
'JX264263'
'JX264264'
'JX264265'
'JX264266'
'JX264267'
'JX264268'
'JX264269'
'JX264270'
'JX264271'
'JX264272'
'JX264274'
'JX264276'
'JX264277'
'JX264278'
'JX264279'
'JX264281'
'JX264282'
'JX264283'
'JX264285'
'JX264286'
'JX264287'
'JX264289'
'JX264290'
'JX264291'
'JX264292'
'JX264293'
'JX264294'
'JX264296'
'JX264299'
'JX264301'
'JX264302'
'JX264303'
'JX264304'
'JX264305'
'JX264306'
'JX264309'
'JX264311'
'JX264312'
'JX264313'
'JX264315'
'JX264316'
'JX264317'
'JX264318'
'JX264319'
'JX264320'
'JX264321'
'JX264322'
'JX264324'
'JX264325'
'JX264327'
'JX264329'
'JX264331'
'JX264332'
'JX264334'
'JX264335'
'JX264338'
'JX264339'
'JX264341'
'JX264342'
'JX264343'
'JX264344'
'JX264345'
'JX264347'
'JX264348'
'JX264351'
'JX264353'
'JX264354'
'JX264355'
'JX264357'
'JX264358'
'JX264359'
'JX264363'
'JX264364'
'JX264365'
'JX264366'
'JX264368'
'JX264369'
'JX264371'
'JX264372'
'JX264373'
'JX264375'
'JX264376'
'JX264382'
'JX264383'
'JX264386'
'JX264387'
'JX264388'
'JX264390'
'JX264393'
'JX264396'
'JX264397'
'JX264399'
'JX264400'
'JX264402'
'JX264405'
'JX264408'
'JX264409'
'JX264410'
'JX446795'
'JX446807'
'JX447156'
'JX447785'
'JX448096'
'JX863919'
'JX863921'
'JX863922'
'JX863923'
'JX863924'
'KC797171'
'KF384804'
'KF384805'
'KF384808'
'KF384809'
'KF384810'
'KF384811'
'KF384812'
'KF384813'
'KF384814'
'KJ869442'
'KJ869443'
'FJ667251'
'KJ869445'
'KJ869446'
'KJ869447'
'KJ869448'
'KJ869450'
'KJ869451'
'KJ869452'
'GU390490'
'KJ869454'
'GU390491'
'KJ869456'
'GU390493'
'KJ869458'
'KJ869460'
'GU367418'
'KJ869462'
'KJ869463'
'KJ869464'
'KJ869465'
'KJ869466'
'KJ869467'
'FJ667208'
'KJ869469'
'KJ869470'
'KJ869471'
'FJ667209'
'KJ869473'
'KJ869474'
'GU367413'
'KJ869476'
'KJ869477'
'KJ869478'
'GU390464'
'KJ869480'
'FJ667237'
'KJ869482'
'KJ869483'
'KJ869484'
'KJ869485'
'KJ869486'
'JQ403050'
'KJ869488'
'KJ869489'
'KJ869490'
'FJ667238'
'GU390474'
'KJ869493'
'KJ869494'
'KJ869495'
'FJ667242'
'KJ869498'
'GU390511'
'KJ869500'
'KJ869501'
'FJ667244'
'KJ869504'
'KJ869505'
'KJ869506'
'FJ667245'
'KJ869509'
'KJ869510'
'KJ869511'
'KJ869512'
'GU390478'
'FJ667241'
'KJ869515'
'KJ869516'
'KJ869517'
'KJ869518'
'GU390500'
'GU390501'
'KJ869521'
'JQ403102'
'KJ869523'
'GU390503'
'KJ869526'
'KJ869528'
'KJ869529'
'KJ869530'
'GU390519'
'FJ667213'
'KJ869533'
'FJ667216'
'KJ869535'
'GU390524'
'KJ869537'
'KJ869538'
'GU390527'
'KJ869540'
'KJ869541'
'KJ869542'
'KJ869543'
'KJ869545'
'KJ869546'
'KJ869547'
'KJ869548'
'KJ869549'
'KJ869550'
'KJ869551'
'KJ869552'
'KJ869553'
'KJ869554'
'KJ869556'
'KJ869557'
'KJ869558'
'KJ869559'
'KJ869560'
'KJ869561'
'KP411822'
'KP411823'
'KP411824'
'KP411825'
'KP411827'
'KP411828'
'FJ496158'
'U69584'

## Sheet: Nef
'A04321'
'AB012824'
'AB026242'
'AB034252'
'AB034257'
'AB034258'
'AB034263'
'AB034268'
'AB034272'
'AB034273'
'AB034279'
'AB034282'
'AB034286'
'AB034290'
'AB034295'
'AB034299'
'AB078005'
'AB097870'
'AB221005'
'AB221125'
'AB286955'
'AB287363'
'AB287364'
'AB287366'
'AB287368'
'AB287369'
'AB289587'
'AB289589'
'AB428551'
'AB428552'
'AB428553'
'AB428554'
'AB428555'
'AB428556'
'AB428557'
'AB428558'
'AB428559'
'AB428560'
'AB428561'
'AB428562'
'AB480692'
'AB480694'
'AB480696'
'AB480698'
'AB485638'
'AB485641'
'AB564744'
'AB564746'
'AB565478'
'AB565495'
'AB565497'
'AB565499'
'AB565501'
'AB604946'
'AB604948'
'AB604950'
'AB641836'
'AB731663'
'AB731665'
'AB731667'
'AB873602'
'AB873603'
'AB873604'
'AB873605'
'AB873606'
'AB873607'
'AB873608'
'AB873609'
'AB873610'
'AB873611'
'AB873612'
'AB873613'
'AB873614'
'AB873615'
'AB873616'
'AB873617'
'AB873618'
'AB873619'
'AB873620'
'AB873621'
'AB873622'
'AB873623'
'AB873624'
'AB873625'
'AB873626'
'AB873627'
'AB873628'
'AB873629'
'AB873630'
'AB873631'
'AB873632'
'AB873633'
'AB873634'
'AB873635'
'AB873636'
'AB873637'
'AB873638'
'AB873640'
'AB873641'
'AB873642'
'AB873643'
'AB873644'
'AB873645'
'AB873646'
'AB873647'
'AB873649'
'AB873650'
'AB873651'
'AB873652'
'AB873653'
'AB873654'
'AB873655'
'AB873656'
'AB873657'
'AB873658'
'AB873659'
'AB873660'
'AB873661'
'AB873662'
'AB873663'
'AB873664'
'AB873665'
'AB873666'
'AB873667'
'AB873668'
'AB873669'
'AB873670'
'AB873671'
'AB873672'
'AB873673'
'AB873674'
'AB873675'
'AB873676'
'AB873677'
'AB873678'
'AB873679'
'AB873680'
'AB873681'
'AB873682'
'AB873683'
'AB873684'
'AB873685'
'AB873686'
'AB873687'
'AB873688'
'AB873689'
'AB873690'
'AB873691'
'AB873692'
'AB873693'
'AB873694'
'AB873695'
'AB873696'
'AB873697'
'AB873698'
'AB873699'
'AB873700'
'AB873701'
'AB873702'
'AB873703'
'AB873704'
'AB873705'
'AB873706'
'AB873707'
'AB873708'
'AB873709'
'AB873710'
'AB873711'
'AB873712'
'AB873713'
'AB873715'
'AB873716'
'AB873717'
'AB873718'
'AB873719'
'AB873720'
'AB873721'
'AB873722'
'AB873723'
'AB873724'
'AB873725'
'AB873726'
'AB873727'
'AB873728'
'AB873729'
'AB873730'
'AB873731'
'AB873732'
'AB873733'
'AB873734'
'AB873735'
'AB873736'
'AB873737'
'AB873738'
'AB873739'
'AB873740'
'AB873741'
'AB873742'
'AB873743'
'AB873744'
'AB873745'
'AB873746'
'AB873747'
'AB873749'
'AB873750'
'AB873751'
'AB873752'
'AB873753'
'AB873754'
'AB873755'
'AB873756'
'AB873757'
'AB873758'
'AB873759'
'AB873760'
'AB873761'
'AB873762'
'AB873763'
'AB873764'
'AB873766'
'AB873767'
'AB873768'
'AB873769'
'AB873770'
'AB873771'
'AB873772'
'AB873773'
'AB873774'
'AB873775'
'AB873776'
'AB873777'
'AB873778'
'AB873779'
'AB873780'
'AB873781'
'AB873782'
'AB873783'
'AB873784'
'AB873785'
'AB873786'
'AB873787'
'AB873788'
'AB873789'
'AB873790'
'AB873791'
'AB873792'
'AB873793'
'AB873794'
'AB873795'
'AB873796'
'AB873797'
'AB873798'
'AB873799'
'AB873800'
'AB873801'
'AB873802'
'AB873803'
'AB873804'
'AB873805'
'AB873806'
'AB873807'
'AB873808'
'AB873809'
'AB873810'
'AB873811'
'AB873812'
'AB873813'
'AB873815'
'AB873816'
'AB873817'
'AB873818'
'AB873819'
'AB873820'
'AB873821'
'AB873822'
'AB873823'
'AB873824'
'AB873825'
'AB873826'
'AB873827'
'AB873828'
'AB873829'
'AB873831'
'AB873832'
'AB873833'
'AB873834'
'AB873835'
'AB873836'
'AB873837'
'AB873838'
'AB873839'
'AB873840'
'AB873841'
'AB873843'
'AB873844'
'AB873845'
'AB873846'
'AB873847'
'AB873848'
'AB873849'
'AB873850'
'AB873851'
'AB873852'
'AB873853'
'AB873854'
'AB873855'
'AB873856'
'AB873857'
'AB873858'
'AB873859'
'AB873860'
'AB873861'
'AB873862'
'AB873863'
'AB873864'
'AB873865'
'AB873866'
'AB873867'
'AB873868'
'AB873869'
'AB873870'
'AB873871'
'AB873872'
'AB873873'
'AB873874'
'AB873875'
'AB873876'
'AB873877'
'AB873878'
'AB873879'
'AB873880'
'AB873881'
'AB873882'
'AB873883'
'AB873884'
'AB873885'
'AB873886'
'AB873887'
'AB873888'
'AB873889'
'AB873890'
'AB873891'
'AB873892'
'AB873893'
'AB873894'
'AB873895'
'AB873896'
'AB873898'
'AB873899'
'AB873900'
'AB873901'
'AB873902'
'AB873904'
'AB873905'
'AB873906'
'AB873907'
'AF003887'
'AF004394'
'AF011469'
'AF011471'
'AF011473'
'AF011474'
'AF011477'
'AF011480'
'AF011481'
'AF011483'
'AF011486'
'AF011487'
'AF011488'
'AF011492'
'AF011493'
'AF011494'
'AF033567'
'AF033568'
'AF033569'
'AF033570'
'AF033571'
'AF033572'
'AF042100'
'AF042101'
'AF047080'
'AF047081'
'AF047082'
'AF047084'
'AF047085'
'AF047086'
'AF047087'
'AF049494'
'AF049495'
'AF063922'
'AF063926'
'AF064660'
'AF064661'
'AF064662'
'AF064663'
'AF064664'
'AF064665'
'AF064666'
'AF064667'
'AF064668'
'AF064669'
'AF064670'
'AF064671'
'AF064672'
'AF064673'
'AF064674'
'AF064675'
'AF064676'
'AF064677'
'AF064678'
'AF064679'
'AF064680'
'AF064681'
'AF069139'
'AF070521'
'AF086817'
'AF120745'
'AF120753'
'AF120772'
'AF120789'
'AF120801'
'AF120811'
'AF120824'
'AF120830'
'AF120840'
'AF120851'
'AF120867'
'AF120876'
'AF120887'
'AF120898'
'AF120909'
'AF129333'
'AF129334'
'AF129335'
'AF129336'
'AF129337'
'AF129338'
'AF129339'
'AF129340'
'AF129342'
'AF129343'
'AF129344'
'AF129345'
'AF129346'
'AF129347'
'AF129348'
'AF129349'
'AF129350'
'AF129351'
'AF129352'
'AF129353'
'AF129354'
'AF129355'
'AF129356'
'AF129358'
'AF129359'
'AF129360'
'AF129361'
'AF129362'
'AF129363'
'AF129364'
'AF129365'
'AF129366'
'AF129367'
'AF129368'
'AF129369'
'AF129370'
'AF129372'
'AF129373'
'AF129375'
'AF129376'
'AF129377'
'AF129378'
'AF129379'
'AF129381'
'AF129382'
'AF129386'
'AF129387'
'AF129388'
'AF129389'
'AF129390'
'AF129391'
'AF129392'
'AF129393'
'AF129394'
'AF146728'
'AF147728'
'AF147729'
'AF147730'
'AF147731'
'AF147732'
'AF147733'
'AF147734'
'AF147735'
'AF147736'
'AF147737'
'AF203108'
'AF203111'
'AF203116'
'AF203117'
'AF203126'
'AF203137'
'AF203141'
'AF203145'
'AF203153'
'AF203157'
'AF203161'
'AF203165'
'AF203169'
'AF203172'
'AF203175'
'AF203180'
'AF203183'
'AF203188'
'AF203192'
'AF203194'
'AF203198'
'AF203200'
'AF219637'
'AF219644'
'AF219654'
'AF219662'
'AF219673'
'AF219678'
'AF219685'
'AF219691'
'AF219696'
'AF219704'
'AF219710'
'AF219715'
'AF219720'
'AF219726'
'AF219730'
'AF219735'
'AF219741'
'AF219747'
'AF219751'
'AF219756'
'AF219761'
'AF219766'
'AF219771'
'AF219777'
'AF219782'
'AF219786'
'AF219792'
'AF219796'
'AF219801'
'AF219807'
'AF219813'
'AF219819'
'AF219831'
'AF219837'
'AF219846'
'AF219851'
'AF219857'
'AF238268'
'AF238274'
'AF252897'
'AF252910'
'AF252926'
'AF252938'
'AF252949'
'AF252961'
'AF256205'
'AF272005'
'AF286365'
'AF397200'
'AF397201'
'AF462708'
'AF462721'
'AF462726'
'AF462733'
'AF462788'
'AF462792'
'AF538302'
'AF538303'
'AF538304'
'AF538305'
'AF538306'
'AF538307'
'AJ271445'
'AJ430646'
'AJ430661'
'AJ430664'
'AJ430667'
'AJ850861'
'AJ850870'
'AJ850871'
'AJ850883'
'AJ850885'
'AJ850886'
'AJ850906'
'AJ850907'
'AJ850908'
'AJ850909'
'AJ850911'
'AJ850913'
'AY005982'
'AY006064'
'AY037268'
'AY037269'
'AY037270'
'AY037282'
'AY093617'
'AY116676'
'AY116694'
'AY116714'
'AY116729'
'AY116734'
'AY116748'
'AY116754'
'AY116782'
'AY116794'
'AY116806'
'AY116818'
'AY116831'
'AY116843'
'AY121441'
'AY173951'
'AY173952'
'AY173954'
'AY173955'
'AY180905'
'AY221714'
'AY308760'
'AY314044'
'AY331282'
'AY331284'
'AY331285'
'AY331287'
'AY331289'
'AY331291'
'AY331292'
'AY331294'
'AY331296'
'AY352275'
'AY423381'
'AY444305'
'AY444307'
'AY444308'
'AY444310'
'AY444311'
'AY444312'
'AY444313'
'AY444314'
'AY444315'
'AY444316'
'AY444317'
'AY444318'
'AY496646'
'AY560107'
'AY560108'
'AY560109'
'AY560110'
'AY561236'
'AY561237'
'AY561238'
'AY561239'
'AY561240'
'AY561243'
'AY561245'
'AY586542'
'AY586543'
'AY682547'
'AY701254'
'AY701255'
'AY701256'
'AY701257'
'AY701262'
'AY701263'
'AY701264'
'AY701265'
'AY701266'
'AY701267'
'AY701268'
'AY701269'
'AY701270'
'AY701271'
'AY701272'
'AY701275'
'AY701276'
'AY701277'
'AY701278'
'AY701280'
'AY701281'
'AY701282'
'AY701283'
'AY701285'
'AY713408'
'AY713410'
'AY713411'
'AY713412'
'AY739026'
'AY739027'
'AY739029'
'AY739033'
'AY739034'
'AY739035'
'AY739036'
'AY739040'
'AY739041'
'AY739046'
'AY739047'
'AY739048'
'AY751406'
'AY751407'
'AY779550'
'AY779553'
'AY779557'
'AY781126'
'AY781127'
'AY786591'
'AY786601'
'AY786631'
'AY786641'
'AY786670'
'AY786680'
'AY786710'
'AY786724'
'AY786750'
'AY786760'
'AY795904'
'AY795905'
'AY818644'
'AY819715'
'AY835748'
'AY835753'
'AY835754'
'AY835755'
'AY835757'
'AY835759'
'AY835762'
'AY835766'
'AY835769'
'AY835770'
'AY835774'
'AY835777'
'AY835779'
'AY856759'
'AY856761'
'AY856762'
'AY856765'
'AY856766'
'AY856767'
'AY856768'
'AY856769'
'AY856770'
'AY856771'
'AY856772'
'AY856773'
'AY856775'
'AY856776'
'AY857022'
'AY857052'
'AY857127'
'AY857144'
'AY857165'
'AY857173'
'AY899356'
'AY899359'
'AY899382'
'AY905389'
'AY905390'
'AY905392'
'AY905394'
'AY905395'
'AY905396'
'AY905400'
'AY970946'
'BD298114'
'BD493365'
'D10112'
'D86069'
'DQ007901'
'DQ007902'
'DQ007903'
'DQ121801'
'DQ121881'
'DQ121965'
'DQ122045'
'DQ122069'
'DQ122122'
'DQ127535'
'DQ127537'
'DQ127540'
'DQ127548'
'DQ207940'
'DQ207942'
'DQ207943'
'DQ242535'
'DQ322223'
'DQ322225'
'DQ322227'
'DQ322233'
'DQ345398'
'DQ345402'
'DQ345404'
'DQ345405'
'DQ345407'
'DQ345408'
'DQ345409'
'DQ345410'
'DQ345411'
'DQ345412'
'DQ345413'
'DQ345414'
'DQ345416'
'DQ345417'
'DQ345428'
'DQ354112'
'DQ354114'
'DQ354116'
'DQ354118'
'DQ354119'
'DQ357219'
'DQ357220'
'DQ358805'
'DQ358808'
'DQ358809'
'DQ358810'
'DQ383746'
'DQ383748'
'DQ383749'
'DQ383750'
'DQ383751'
'DQ383752'
'DQ396398'
'DQ484085'
'DQ484090'
'DQ484096'
'DQ484098'
'DQ484101'
'DQ484102'
'DQ484105'
'DQ484107'
'DQ484108'
'DQ484112'
'DQ484116'
'DQ484170'
'DQ484173'
'DQ484182'
'DQ484183'
'DQ484184'
'DQ484188'
'DQ484189'
'DQ484193'
'DQ484263'
'DQ484266'
'DQ484267'
'DQ484272'
'DQ484281'
'DQ484283'
'DQ484284'
'DQ484287'
'DQ484288'
'DQ484289'
'DQ484291'
'DQ484339'
'DQ484345'
'DQ484349'
'DQ484350'
'DQ484352'
'DQ484353'
'DQ484355'
'DQ484356'
'DQ484357'
'DQ484361'
'DQ484362'
'DQ484364'
'DQ484365'
'DQ484370'
'DQ484423'
'DQ484434'
'DQ484436'
'DQ484441'
'DQ484444'
'DQ484445'
'DQ484451'
'DQ484452'
'DQ484457'
'DQ484460'
'DQ484462'
'DQ484463'
'DQ484523'
'DQ484526'
'DQ484529'
'DQ484532'
'DQ484536'
'DQ484574'
'DQ484578'
'DQ484580'
'DQ484582'
'DQ484583'
'DQ484584'
'DQ484587'
'DQ484590'
'DQ484591'
'DQ484593'
'DQ484595'
'DQ484596'
'DQ484597'
'DQ484600'
'DQ484602'
'DQ484604'
'DQ484605'
'DQ484609'
'DQ484613'
'DQ484614'
'DQ484615'
'DQ484618'
'DQ484622'
'DQ484623'
'DQ484624'
'DQ484625'
'DQ484628'
'DQ484629'
'DQ484630'
'DQ484632'
'DQ484634'
'DQ484636'
'DQ484641'
'DQ484643'
'DQ484647'
'DQ484648'
'DQ484649'
'DQ484693'
'DQ484697'
'DQ484699'
'DQ484701'
'DQ484703'
'DQ484704'
'DQ484706'
'DQ484707'
'DQ484711'
'DQ484714'
'DQ484716'
'DQ484717'
'DQ484718'
'DQ484719'
'DQ484721'
'DQ484722'
'DQ484724'
'DQ484725'
'DQ484729'
'DQ484730'
'DQ484733'
'DQ484740'
'DQ484741'
'DQ484742'
'DQ484747'
'DQ484779'
'DQ484792'
'DQ484794'
'DQ484795'
'DQ484797'
'DQ484798'
'DQ484800'
'DQ484801'
'DQ484802'
'DQ484804'
'DQ484807'
'DQ484810'
'DQ484811'
'DQ484814'
'DQ484815'
'DQ484816'
'DQ484817'
'DQ484818'
'DQ484819'
'DQ484820'
'DQ484821'
'DQ484822'
'DQ484823'
'DQ484824'
'DQ484825'
'DQ484828'
'DQ484829'
'DQ484830'
'DQ484831'
'DQ484832'
'DQ484833'
'DQ484834'
'DQ484899'
'DQ484914'
'DQ484915'
'DQ484916'
'DQ484917'
'DQ484918'
'DQ484919'
'DQ484920'
'DQ484921'
'DQ484924'
'DQ484925'
'DQ484927'
'DQ484929'
'DQ484930'
'DQ484934'
'DQ484955'
'DQ484994'
'DQ484996'
'DQ484997'
'DQ484999'
'DQ485002'
'DQ485003'
'DQ485004'
'DQ485006'
'DQ485007'
'DQ485011'
'DQ485012'
'DQ485015'
'DQ485016'
'DQ485017'
'DQ485019'
'DQ485020'
'DQ485021'
'DQ485023'
'DQ485053'
'DQ485072'
'DQ485073'
'DQ485074'
'DQ485076'
'DQ485077'
'DQ485078'
'DQ485079'
'DQ485080'
'DQ485082'
'DQ485083'
'DQ485084'
'DQ485087'
'DQ485088'
'DQ485089'
'DQ485091'
'DQ485092'
'DQ485093'
'DQ485094'
'DQ485095'
'DQ485097'
'DQ485103'
'DQ487188'
'DQ487190'
'DQ659700'
'DQ659701'
'DQ659703'
'DQ659706'
'DQ659710'
'DQ659725'
'DQ659731'
'DQ659733'
'DQ659737'
'DQ676879'
'DQ823362'
'DQ823363'
'DQ823364'
'DQ853427'
'DQ853455'
'DQ886031'
'DQ886032'
'DQ886033'
'DQ886034'
'DQ886035'
'DQ886036'
'DQ886037'
'DQ990880'
'DQ996256'
'DQ996258'
'DQ996260'
'DQ996262'
'DQ996264'
'DQ996266'
'EF090282'
'EF090283'
'EF090284'
'EF090285'
'EF090286'
'EF119608'
'EF121411'
'EF125652'
'EF178338'
'EF178354'
'EF178358'
'EF363122'
'EF363124'
'EF363125'
'EF363127'
'EF462995'
'EF462996'
'EF462997'
'EF462998'
'EF462999'
'EF463000'
'EF463001'
'EF463002'
'EF463003'
'EF463004'
'EF514697'
'EF514699'
'EF514700'
'EF514701'
'EF514702'
'EF514703'
'EF514704'
'EF514705'
'EF514706'
'EF514707'
'EF514708'
'EF514710'
'EF514711'
'EF514712'
'EF637046'
'EF637047'
'EF637048'
'EF637049'
'EF637050'
'EF637051'
'EF637053'
'EF637054'
'EF637056'
'EF637057'
'EF656966'
'EF656994'
'EF657007'
'EF657035'
'EF657063'
'EF657072'
'EF657107'
'EF694037'
'EU180773'
'EU180796'
'EU312168'
'EU312169'
'EU312170'
'EU312171'
'EU312172'
'EU312173'
'EU312174'
'EU312176'
'EU312184'
'EU312185'
'EU327403'
'EU327409'
'EU327415'
'EU327419'
'EU327428'
'EU327439'
'EU327445'
'EU327449'
'EU327486'
'EU410053'
'EU432531'
'EU432532'
'EU432533'
'EU432534'
'EU432535'
'EU432536'
'EU432537'
'EU432538'
'EU432539'
'EU432540'
'EU432541'
'EU432542'
'EU432543'
'EU432544'
'EU432545'
'EU547186'
'EU616640'
'EU786672'
'EU786674'
'EU786675'
'EU786676'
'EU786677'
'EU786678'
'EU786679'
'EU786680'
'EU807775'
'EU807782'
'FB299025'
'FJ195086'
'FJ195088'
'FJ195089'
'FJ195090'
'FJ195091'
'FJ347135'
'FJ423554'
'FJ423555'
'FJ423556'
'FJ423558'
'FJ423559'
'FJ423560'
'FJ423561'
'FJ423562'
'FJ423563'
'FJ423564'
'FJ423568'
'FJ423569'
'FJ430356'
'FJ430395'
'FJ460499'
'FJ460500'
'FJ460501'
'FJ469682'
'FJ469683'
'FJ469684'
'FJ469685'
'FJ469686'
'FJ469687'
'FJ469688'
'FJ469689'
'FJ469690'
'FJ469691'
'FJ469692'
'FJ469693'
'FJ469694'
'FJ469695'
'FJ469696'
'FJ469697'
'FJ469698'
'FJ469699'
'FJ469700'
'FJ469701'
'FJ469702'
'FJ469703'
'FJ469704'
'FJ469705'
'FJ469706'
'FJ469707'
'FJ469708'
'FJ469709'
'FJ469710'
'FJ469711'
'FJ469712'
'FJ469713'
'FJ469714'
'FJ469715'
'FJ469716'
'FJ469717'
'FJ469718'
'FJ469719'
'FJ469720'
'FJ469721'
'FJ469722'
'FJ469723'
'FJ469724'
'FJ469725'
'FJ469726'
'FJ469727'
'FJ469729'
'FJ469730'
'FJ469731'
'FJ469732'
'FJ469733'
'FJ469735'
'FJ469737'
'FJ469738'
'FJ469739'
'FJ469740'
'FJ469741'
'FJ469742'
'FJ469743'
'FJ469744'
'FJ469745'
'FJ469747'
'FJ469748'
'FJ469749'
'FJ469750'
'FJ469751'
'FJ469752'
'FJ469753'
'FJ469754'
'FJ469755'
'FJ469756'
'FJ469757'
'FJ469758'
'FJ469759'
'FJ469760'
'FJ469761'
'FJ469762'
'FJ469763'
'FJ469764'
'FJ469765'
'FJ469766'
'FJ469767'
'FJ469768'
'FJ469769'
'FJ469770'
'FJ469771'
'FJ469772'
'FJ471504'
'FJ471508'
'FJ471513'
'FJ471524'
'FJ495804'
'FJ495937'
'FJ496000'
'FJ496072'
'FJ496081'
'FJ496145'
'FJ496151'
'FJ496158'
'FJ496167'
'FJ647145'
'FJ670524'
'FJ670525'
'FJ670531'
'FJ694790'
'FJ798354'
'FJ798366'
'FJ798391'
'FJ798405'
'FJ798415'
'FJ798433'
'FJ798457'
'FJ798474'
'FJ798503'
'FJ798521'
'FJ798544'
'FJ822828'
'FJ822837'
'FJ822838'
'FJ822839'
'FJ822840'
'FJ822841'
'FJ822842'
'FJ822844'
'FJ822845'
'FJ822846'
'FJ822847'
'FJ822848'
'FJ822850'
'FJ822851'
'FJ822853'
'FJ822857'
'FJ822858'
'FJ822859'
'FJ822860'
'FJ822861'
'FJ822862'
'FJ822869'
'FJ822871'
'FJ822876'
'FJ853620'
'FJ853622'
'GQ256631'
'GQ256632'
'GQ372320'
'GQ372322'
'GQ372323'
'GQ372325'
'GQ372326'
'GQ372330'
'GQ372331'
'GQ372332'
'GQ372336'
'GQ372339'
'GQ372344'
'GQ372345'
'GQ372347'
'GQ372348'
'GQ372351'
'GQ372352'
'GQ372355'
'GQ372358'
'GQ372360'
'GQ372361'
'GQ372363'
'GQ372366'
'GQ372373'
'GQ372374'
'GQ372378'
'GQ372380'
'GQ372381'
'GQ372382'
'GQ372383'
'GQ372384'
'GQ372385'
'GQ372386'
'GQ372389'
'GQ372392'
'GQ372398'
'GQ372399'
'GQ372401'
'GQ372402'
'GQ372403'
'GQ372405'
'GQ372409'
'GQ372410'
'GQ372418'
'GQ372419'
'GQ372421'
'GQ372422'
'GQ372424'
'GQ372426'
'GQ372427'
'GQ372431'
'GQ372432'
'GQ372439'
'GQ372440'
'GQ372441'
'GQ372442'
'GQ372443'
'GQ372444'
'GQ372445'
'GQ372446'
'GQ372447'
'GQ372450'
'GQ372454'
'GQ372457'
'GQ372458'
'GQ372459'
'GQ372460'
'GQ372462'
'GQ372469'
'GQ372470'
'GQ372471'
'GQ372472'
'GQ372473'
'GQ372474'
'GQ372475'
'GQ372477'
'GQ372479'
'GQ372481'
'GQ372483'
'GQ372485'
'GQ372486'
'GQ372488'
'GQ372489'
'GQ372490'
'GQ372491'
'GQ372493'
'GQ372495'
'GQ372497'
'GQ372500'
'GQ372501'
'GQ372502'
'GQ372503'
'GQ372505'
'GQ372506'
'GQ372507'
'GQ372510'
'GQ372512'
'GQ372515'
'GQ372517'
'GQ372518'
'GQ372519'
'GQ372522'
'GQ372532'
'GQ372535'
'GQ372537'
'GQ372539'
'GQ372540'
'GQ372544'
'GQ372545'
'GQ372550'
'GQ372551'
'GQ372553'
'GQ372556'
'GQ372558'
'GQ372559'
'GQ372560'
'GQ372562'
'GQ372565'
'GQ372567'
'GQ372569'
'GQ372570'
'GQ372572'
'GQ372573'
'GQ372577'
'GQ372579'
'GQ372582'
'GQ372583'
'GQ372585'
'GQ372589'
'GQ372590'
'GQ372591'
'GQ372594'
'GQ372605'
'GQ372607'
'GQ372611'
'GQ372613'
'GQ372615'
'GQ372619'
'GQ372622'
'GQ372623'
'GQ372624'
'GQ372628'
'GQ372630'
'GQ372634'
'GQ372635'
'GQ372636'
'GQ372638'
'GQ372642'
'GQ372645'
'GQ372646'
'GQ372647'
'GQ372648'
'GQ372655'
'GQ372657'
'GQ372660'
'GQ372664'
'GQ372667'
'GQ372670'
'GQ372672'
'GQ372673'
'GQ372674'
'GQ372675'
'GQ372676'
'GQ372680'
'GQ372681'
'GQ372682'
'GQ372685'
'GQ372687'
'GQ372688'
'GQ372689'
'GQ372691'
'GQ372693'
'GQ372695'
'GQ372696'
'GQ372698'
'GQ372700'
'GQ372701'
'GQ372702'
'GQ372704'
'GQ372706'
'GQ372707'
'GQ372711'
'GQ372713'
'GQ372716'
'GQ372721'
'GQ372728'
'GQ372733'
'GQ372735'
'GQ372743'
'GQ372744'
'GQ372745'
'GQ372746'
'GQ372747'
'GQ372749'
'GQ372751'
'GQ372753'
'GQ372759'
'GQ372760'
'GQ372762'
'GQ372763'
'GQ372765'
'GQ372766'
'GQ372767'
'GQ372770'
'GQ372773'
'GQ372774'
'GQ372780'
'GQ372782'
'GQ372789'
'GQ372790'
'GQ372796'
'GQ372798'
'GQ372800'
'GQ372803'
'GQ372812'
'GQ372820'
'GQ372988'
'GQ372990'
'GQ398383'
'GU017575'
'GU017576'
'GU017579'
'GU017585'
'GU017587'
'GU017591'
'GU017593'
'GU017594'
'GU017596'
'GU017600'
'GU017601'
'GU017602'
'GU017604'
'GU017605'
'GU017619'
'GU017624'
'GU046566'
'GU046567'
'GU046568'
'GU046569'
'GU046570'
'GU046571'
'GU046572'
'GU046573'
'GU046574'
'GU046575'
'GU046576'
'GU046577'
'GU046578'
'GU046579'
'GU046580'
'GU046581'
'GU046582'
'GU046583'
'GU046584'
'GU046585'
'GU046586'
'GU046587'
'GU046588'
'GU046589'
'GU046590'
'GU046591'
'GU046592'
'GU046593'
'GU046594'
'GU046595'
'GU046596'
'GU046597'
'GU046598'
'GU046599'
'GU046600'
'GU046601'
'GU046602'
'GU046603'
'GU046604'
'GU177863'
'GU331096'
'GU331218'
'GU362881'
'GU362883'
'GU362885'
'GU362886'
'GU367444'
'GU367447'
'GU367449'
'GU367450'
'GU367455'
'GU367456'
'GU367457'
'GU367459'
'GU367460'
'GU457024'
'GU562001'
'GU562028'
'GU562058'
'GU562080'
'GU562105'
'GU562134'
'GU562153'
'GU562218'
'GU562249'
'GU562271'
'GU733713'
'HM030559'
'HM030560'
'HM030561'
'HM030562'
'HM030563'
'HM030564'
'HM030565'
'HM153284'
'HM244483'
'HM244495'
'HM244499'
'HM244504'
'HM244509'
'HM244531'
'HM244533'
'HM244537'
'HM244541'
'HM244545'
'HM244554'
'HM244557'
'HM244560'
'HM244563'
'HM244566'
'HM244579'
'HM244584'
'HM244608'
'HM244612'
'HM244615'
'HM244618'
'HM244632'
'HM244635'
'HM244639'
'HM244642'
'HM244645'
'HM244649'
'HM244653'
'HM244657'
'HM244662'
'HM244673'
'HM244679'
'HM586206'
'HM586210'
'HM586213'
'HM586451'
'HM586729'
'HQ174337'
'HQ174338'
'HQ174343'
'HQ174350'
'HQ215554'
'HQ215556'
'HQ448783'
'HQ846906'
'JF320002'
'JF320007'
'JF320008'
'JF320011'
'JF320012'
'JF320017'
'JF320018'
'JF320028'
'JF320036'
'JF320038'
'JF320043'
'JF320044'
'JF320045'
'JF320048'
'JF320054'
'JF320059'
'JF320072'
'JF320083'
'JF320099'
'JF320120'
'JF320131'
'JF320144'
'JF320145'
'JF320150'
'JF320160'
'JF320173'
'JF320179'
'JF320183'
'JF320184'
'JF320185'
'JF320186'
'JF320189'
'JF320191'
'JF320196'
'JF320197'
'JF320198'
'JF320230'
'JF320241'
'JF320259'
'JF320276'
'JF320308'
'JF320315'
'JF320329'
'JF320356'
'JF320361'
'JF320363'
'JF320375'
'JF320380'
'JF320387'
'JF320394'
'JF320411'
'JF320422'
'JF320427'
'JF320460'
'JF320482'
'JF320497'
'JF320520'
'JF320530'
'JF320539'
'JF320559'
'JF320564'
'JF320570'
'JF320592'
'JF320613'
'JF320615'
'JF320630'
'JF689852'
'JF689854'
'JF689856'
'JF689857'
'JF689859'
'JF689860'
'JF689862'
'JF689863'
'JF689864'
'JF689865'
'JF689866'
'JF689867'
'JF689868'
'JF689870'
'JF689871'
'JF689872'
'JF689873'
'JF689874'
'JF689875'
'JF689876'
'JF689877'
'JF689879'
'JF689883'
'JF689884'
'JF689885'
'JF689886'
'JF689887'
'JF689889'
'JF689890'
'JF689892'
'JF689893'
'JF689894'
'JF689895'
'JF689896'
'JF689897'
'JF932468'
'JF932469'
'JF932470'
'JF932471'
'JF932472'
'JF932473'
'JF932474'
'JF932475'
'JF932476'
'JF932477'
'JF932478'
'JF932479'
'JF932480'
'JF932481'
'JF932482'
'JF932483'
'JF932484'
'JF932485'
'JF932486'
'JF932487'
'JF932488'
'JF932489'
'JF932490'
'JF932491'
'JF932492'
'JF932493'
'JF932494'
'JF932495'
'JF932496'
'JF932497'
'JF932498'
'JF932499'
'JF932500'
'JN024100'
'JN024203'
'JN024274'
'JN024339'
'JN024349'
'JN024422'
'JN024450'
'JN024459'
'JN024469'
'JN235958'
'JN235959'
'JN235965'
'JN248321'
'JN248329'
'JN248333'
'JN248335'
'JN248337'
'JN248343'
'JN248344'
'JN248345'
'JN248346'
'JN248347'
'JN248348'
'JN248353'
'JN248354'
'JN251896'
'JN251901'
'JN251906'
'JN397362'
'JN397363'
'JN397364'
'JN397365'
'JN400469'
'JN599164'
'JN687739'
'JN687749'
'JN687750'
'JN687758'
'JN687759'
'JN687760'
'JN687761'
'JN687762'
'JN687763'
'JN687773'
'JN687774'
'JN687847'
'JN692431'
'JN692432'
'JN692433'
'JN692435'
'JN692436'
'JN692439'
'JN692443'
'JN692444'
'JN692445'
'JN692446'
'JN692447'
'JN692450'
'JN692451'
'JN692452'
'JN692453'
'JN692455'
'JN692457'
'JN692459'
'JN692460'
'JN692461'
'JN692462'
'JN692463'
'JN692465'
'JN692467'
'JN692468'
'JN692470'
'JN692471'
'JN692472'
'JN692473'
'JN692474'
'JN692475'
'JN692476'
'JN692479'
'JN692480'
'JN860769'
'JN944897'
'JN944911'
'JN944917'
'JN944930'
'JQ255622'
'JQ255638'
'JQ255654'
'JQ255713'
'JQ255883'
'JQ255977'
'JQ256020'
'JQ256039'
'JQ256068'
'JQ256214'
'JQ256215'
'JQ256223'
'JQ256228'
'JQ256235'
'JQ256258'
'JQ256268'
'JQ256301'
'JQ256339'
'JQ403019'
'JQ403021'
'JQ403022'
'JQ403023'
'JQ403024'
'JQ403025'
'JQ403026'
'JQ403029'
'JQ403030'
'JQ403035'
'JQ403037'
'JQ403038'
'JQ403039'
'JQ403041'
'JQ403042'
'JQ403043'
'JQ403044'
'JQ403045'
'JQ403046'
'JQ403047'
'JQ403048'
'JQ403049'
'JQ403050'
'JQ403056'
'JQ403058'
'JQ403059'
'JQ403060'
'JQ403061'
'JQ403062'
'JQ403064'
'JQ403066'
'JQ403067'
'JQ403068'
'JQ403069'
'JQ403070'
'JQ403071'
'JQ403074'
'JQ403075'
'JQ403078'
'JQ403080'
'JQ403083'
'JQ403084'
'JQ403086'
'JQ403087'
'JQ403088'
'JQ403089'
'JQ403091'
'JQ403092'
'JQ403093'
'JQ403095'
'JQ403096'
'JQ403099'
'JQ403100'
'JQ403101'
'JQ403102'
'JQ403103'
'JQ403104'
'JQ403105'
'JQ403106'
'JQ403107'
'JQ647929'
'JQ647930'
'JQ647931'
'JQ689607'
'JQ689608'
'JQ689610'
[truncated: 805 more rows]

## Sheet: NS3-4A
'AB520610'
'AF009606'
'AF271632'
'AF290978'
'AF511948'
'AF511949'
'AF511950'
'AJ278830'
'AY615798'
'AY695436'
'AY956463'
'AY956464'
'AY956466'
'AY956468'
'D10749'
'DQ430811'
'DQ838739'
'DQ889251'
'DQ889252'
'DQ889253'
'DQ889254'
'DQ889255'
'DQ889256'
'DQ889257'
'DQ889258'
'DQ889259'
'DQ889260'
'DQ889261'
'DQ889262'
'DQ889263'
'DQ889264'
'DQ889265'
'DQ889266'
'DQ889267'
'DQ889268'
'DQ889269'
'DQ889270'
'DQ889271'
'DQ889272'
'DQ889273'
'DQ889274'
'DQ889275'
'DQ889276'
'DQ889277'
'DQ889278'
'DQ889279'
'DQ889280'
'DQ889281'
'DQ889282'
'DQ889283'
'DQ889284'
'DQ889286'
'DQ889287'
'DQ889288'
'DQ889289'
'DQ889290'
'DQ889291'
'DQ889292'
'DQ889293'
'DQ889294'
'DQ889295'
'DQ889296'
'DQ889297'
'DQ889298'
'DQ889299'
'DQ889300'
'DQ889301'
'DQ889302'
'DQ889303'
'DQ889304'
'DQ889305'
'DQ889306'
'DQ889307'
'DQ889308'
'DQ889309'
'DQ889310'
'DQ889311'
'DQ889312'
'DQ889313'
'DQ889314'
'DQ889315'
'DQ889316'
'DQ889317'
'DQ889318'
'DQ889319'
'DQ889320'
'DQ889321'
'EF032883'
'EF032886'
'EF032887'
'EF032896'
'EF407411'
'EF407412'
'EF407413'
'EF407414'
'EF407415'
'EF407416'
'EF407417'
'EF407418'
'EF407419'
'EF407420'
'EF407421'
'EF407422'
'EF407423'
'EF407424'
'EF407425'
'EF407426'
'EF407427'
'EF407428'
'EF407429'
'EF407430'
'EF407431'
'EF407432'
'EF407433'
'EF407434'
'EF407435'
'EF407436'
'EF407437'
'EF407438'
'EF407439'
'EF407440'
'EF407441'
'EF407442'
'EF407443'
'EF407444'
'EF407445'
'EF407446'
'EF407447'
'EF407448'
'EF407449'
'EF407450'
'EF407451'
'EF407452'
'EF407453'
'EF407454'
'EF407455'
'EF407456'
'EF407457'
'EF621489'
'EU155213'
'EU155214'
'EU155215'
'EU155216'
'EU155233'
'EU155236'
'EU155237'
'EU155238'
'EU155239'
'EU155240'
'EU155241'
'EU155242'
'EU155243'
'EU155244'
'EU155245'
'EU155246'
'EU155247'
'EU155248'
'EU155249'
'EU155250'
'EU155251'
'EU155252'
'EU155265'
'EU155266'
'EU155267'
'EU155268'
'EU155269'
'EU155270'
'EU155271'
'EU155272'
'EU155273'
'EU155274'
'EU155275'
'EU155276'
'EU155277'
'EU155278'
'EU155282'
'EU155283'
'EU155284'
'EU155285'
'EU155286'
'EU155287'
'EU155288'
'EU155289'
'EU155290'
'EU155291'
'EU155292'
'EU155293'
'EU155294'
'EU155295'
'EU155296'
'EU155297'
'EU155298'
'EU155299'
'EU155309'
'EU155310'
'EU155311'
'EU155312'
'EU155313'
'EU155314'
'EU155319'
'EU155320'
'EU155321'
'EU155322'
'EU155323'
'EU155338'
'EU155339'
'EU155340'
'EU155341'
'EU155342'
'EU155343'
'EU155344'
'EU155345'
'EU155346'
'EU155347'
'EU155348'
'EU155349'
'EU155350'
'EU155351'
'EU155352'
'EU155353'
'EU155354'
'EU155355'
'EU155378'
'EU155379'
'EU155380'
'EU234063'
'EU234064'
'EU234065'
'EU239713'
'EU239715'
'EU239716'
'EU250017'
'EU255927'
'EU255928'
'EU255929'
'EU255930'
'EU255931'
'EU255932'
'EU255933'
'EU255934'
'EU255935'
'EU255936'
'EU255937'
'EU255938'
'EU255939'
'EU255940'
'EU255941'
'EU255942'
'EU255943'
'EU255944'
'EU255945'
'EU255946'
'EU255947'
'EU255948'
'EU255949'
'EU255950'
'EU255951'
'EU255952'
'EU255953'
'EU255954'
'EU255955'
'EU255956'
'EU255957'
'EU255958'
'EU255959'
'EU255963'
'EU255964'
'EU255965'
'EU255966'
'EU255967'
'EU255968'
'EU255969'
'EU255970'
'EU255971'
'EU255973'
'EU255974'
'EU255975'
'EU255976'
'EU255977'
'EU255978'
'EU255979'
'EU255980'
'EU255981'
'EU255982'
'EU255983'
'EU255984'
'EU255985'
'EU255986'
'EU255987'
'EU255988'
'EU255989'
'EU255990'
'EU255991'
'EU255992'
'EU255993'
'EU255994'
'EU255995'
'EU255996'
'EU255997'
'EU255998'
'EU255999'
'EU256002'
'EU256003'
'EU256004'
'EU256005'
'EU256006'
'EU256007'
'EU256008'
'EU256009'
'EU256010'
'EU256011'
'EU256012'
'EU256013'
'EU256014'
'EU256015'
'EU256016'
'EU256017'
'EU256018'
'EU256019'
'EU256020'
'EU256021'
'EU256022'
'EU256023'
'EU256024'
'EU256025'
'EU256026'
'EU256027'
'EU256028'
'EU256029'
'EU256030'
'EU256031'
'EU256032'
'EU256033'
'EU256034'
'EU256035'
'EU256036'
'EU256037'
'EU256038'
'EU256039'
'EU256040'
'EU256041'
'EU256042'
'EU256043'
'EU256044'
'EU256046'
'EU256047'
'EU256048'
'EU256049'
'EU256050'
'EU256051'
'EU256052'
'EU256053'
'EU256055'
'EU256056'
'EU256057'
'EU256058'
'EU256060'
'EU256067'
'EU256068'
'EU256069'
'EU256070'
'EU256071'
'EU256072'
'EU256073'
'EU256074'
'EU256086'
'EU256087'
'EU256094'
'EU256095'
'EU256096'
'EU256097'
'EU256104'
'EU256105'
'EU256106'
'EU256107'
'EU260395'
'EU260396'
'EU370576'
'EU370606'
'EU370646'
'EU370666'
'EU482831'
'EU482832'
'EU482834'
'EU482835'
'EU482836'
'EU482837'
'EU482838'
'EU482840'
'EU482841'
'EU482842'
'EU482843'
'EU482844'
'EU482845'
'EU482846'
'EU482847'
'EU482848'
'EU482850'
'EU482852'
'EU482853'
'EU482854'
'EU482855'
'EU482856'
'EU482857'
'EU482858'
'EU482861'
'EU482862'
'EU482863'
'EU482864'
'EU482865'
'EU482866'
'EU482867'
'EU482868'
'EU482869'
'EU482870'
'EU482871'
'EU482872'
'EU482873'
'EU482876'
'EU482878'
'EU482882'
'EU482884'
'EU482887'
'EU482889'
'EU529676'
'EU529677'
'EU529678'
'EU529679'
'EU529680'
'EU529681'
'EU569722'
'EU569723'
'EU595697'
'EU595698'
'EU595699'
'EU622929'
'EU622930'
'EU622931'
'EU622932'
'EU622933'
'EU660383'
'EU660384'
'EU660385'
'EU660387'
'EU677247'
'EU677252'
'EU687193'
'EU687194'
'EU687195'
'EU781783'
'EU781805'
'EU781806'
'EU781807'
'EU781808'
'EU781809'
'EU781810'
'EU781811'
'EU781812'
'EU781813'
'EU781814'
'EU781815'
'EU781816'
'EU781817'
'EU781818'
'EU781819'
'EU781820'
'EU781821'
'EU781822'
'EU781823'
'EU781824'
'EU862823'
'EU862824'
'EU862826'
'EU862827'
'EU862828'
'EU862829'
'EU862830'
'EU862831'
'EU862832'
'EU862833'
'EU862834'
'EU862836'
'EU862838'
'EU862839'
'EU862840'
'EU862841'
'FJ024087'
'FJ024274'
'FJ024275'
'FJ024276'
'FJ024278'
'FJ024280'
'FJ024281'
'FJ024282'
'FJ181999'
'FJ182000'
'FJ182001'
'FJ205867'
'FJ205868'
'FJ205869'
'FJ390394'
'FJ390395'
'FJ390399'
'FJ410172'
'GQ149768'
'GQ848759'
'GQ848760'
'GQ848761'
'GQ848762'
'GQ848764'
'GQ848765'
'GQ848766'
'GQ848767'
'GQ848768'
'GQ848769'
'GQ848770'
'HM568417'
'HM568418'
'HM568419'
'HM568420'
'HM568421'
'HM568422'
'HM568423'
'HM568424'
'HM568425'
'HM568426'
'HQ537007'
'JQ061779'
'JQ061780'
'JQ061781'
'JQ061782'
'JQ061783'
'JQ061784'
'JQ061785'
'JQ061786'
'JQ061787'
'JQ914271'
'JQ914272'
'JQ914273'
'JQ914274'
'JX437282'
'JX437283'
'JX437284'
'JX437285'
'JX437286'
'JX437287'
'JX437289'
'JX437290'
'JX437291'
'JX437292'
'JX437293'
'JX437294'
'JX437295'
'JX437298'
'JX437299'
'JX437300'
'JX437301'
'JX437302'
'JX437304'
'JX437305'
'JX437307'
'JX437308'
'JX437311'
'JX437312'
'JX437313'
'JX437314'
'JX437315'
'JX437316'
'JX437317'
'JX437318'
'JX437320'
'JX437323'
'JX437324'
'JX437328'
'JX437329'
'JX437330'
'JX437331'
'JX437332'
'JX437333'
'JX437335'
'JX437336'
'JX437338'
'JX437339'
'JX437340'
'JX437341'
'JX437342'
'JX437344'
'JX437345'
'JX437346'
'JX437347'
'JX437348'
'JX437349'
'JX437350'
'JX437351'
'JX437352'
'JX437353'
'JX437355'
'JX437356'
'JX437357'
'JX437358'
'JX437359'
'JX437361'
'JX437362'
'JX437364'
'JX437365'
'JX437367'
'JX463525'
'JX463526'
'JX463527'
'JX463528'
'JX463529'
'JX463530'
'JX463531'
'JX463532'
'JX463533'
'JX463534'
'JX463535'
'JX463536'
'JX463537'
'JX463538'
'JX463539'
'HQ850284'
'JX463541'
'JX463542'
'JX463543'
'JX463544'
'JX463545'
'JX463546'
'HQ850285'
'JX463548'
'HQ850286'
'HQ850287'
'JX463551'
'JX463552'
'JX463553'
'JX463554'
'JX463555'
'HQ850278'
'JX463557'
'HQ850280'
'HQ850281'
'JX463560'
'JX463561'
'JX463562'
'HQ850282'
'JX463564'
'JX463565'
'JX463566'
'JX463567'
'JX463568'
'JX463569'
'JX463570'
'JX463571'
'JX463572'
'JX463573'
'JX463574'
'JX463575'
'JX463576'
'JX463577'
'JX463578'
'JX463579'
'JX463580'
'JX463581'
'JX463582'
'JX463583'
'JX463584'
'JX463585'
'JX463586'
'JX463587'
'JX463588'
'JX463589'
'JX463590'
'JX463591'
'JX463592'
'JX463593'
'JX463594'
'JX463595'
'JX463596'
'JX463597'
'JX463598'
'HQ850288'
'JX463600'
'JX463601'
'JX463602'
'JX463603'
'JX463604'
'JX463605'
'JX463606'
'JX463607'
'JX463608'
'JX463609'
'JX463610'
'JX463611'
'JX463612'
'JX463613'
'HQ850283'
'JX463615'
'JX463616'
'JX463617'
'JX463618'
'JX463619'
'JX463620'
'JX463621'
'JX463622'
'JX463623'
'JX463624'
'JX463625'
'JX463626'
'JX463627'
'JX463628'
'JX463629'
'JX463630'
'JX463631'
'JX463632'
'JX463633'
'JX463634'
'JX463635'
'JX463636'
'JX463637'
'JX463638'
'HQ850289'
'JX463640'
'HQ850290'
'KC125008'
'KC125009'
'KC125010'
'KC125011'
'KC125012'
'KC125013'
'KC125014'
'KC125015'
'KC125016'
'KC125017'
'KC125018'
'KC125019'
'KC125020'
'KC125021'
'KC125022'
'KC125023'
'KC125024'
'KC125025'
'KC125026'
'KC125027'
'KC125028'
'KC125029'
'KC125030'
'KC125031'
'KC125032'
'KC125033'
'KC125034'
'KC125035'
'KC125036'
'KC125037'
'KC125038'
'KC125039'
'KC125040'
'KC125041'
'KC125042'
'KC125043'
'KC125044'
'KC125045'
'KC125047'
'KC125048'
'KC125049'
'KC125050'
'KC125051'
'KC125052'
'KC125053'
'KC125054'
'KC125055'
'KC125056'
'KC125057'
'KC125058'
'KC125059'
'KC125060'
'KC125061'
'KC125062'
'KC125063'
'KC125064'
'KC125065'
'KC125066'
'KC125067'
'KC125068'
'KC125069'
'KC125070'
'KC125071'
'KC125072'
'KC125073'
'KC125074'
'KC125075'
'KC125076'
'KC125077'
'KC125078'
'KC125079'
'KC125080'
'KC125081'
'KC125082'
'KC125083'
'KC125084'
'KC125085'
'KC125086'
'KC125087'
'KC125088'
'KC125089'
'KC125090'
'KC125091'
'KC125092'
'KC125093'
'KC125094'
'KC125095'
'KC125096'
'KC125097'
'KC125098'
'KC125099'
'KC125100'
'KC125101'
'KC125103'
'KC125104'
'KC125105'
'KC125106'
'KC125107'
'KC125109'
'KC125110'
'KC125111'
'KC125112'
'KC125113'
'KC125114'
'KC125115'
'KC125116'
'KC125117'
'KC125118'
'KC125119'
'KC125120'
'KC125121'
'KC125122'
'KC125123'
'KC125124'
'KC125125'
'KC125126'
'KC125127'
'KC125128'
'KC125129'
'KC125130'
'KC125131'
'KC125132'
'KC125133'
'KC125134'
'KC125135'
'KC125136'
'KC125137'
'KC125138'
'KC125139'
'KC125140'
'KC125141'
'KC125142'
'KC125143'
'KC125144'
'KC125145'
'KC125146'
'KC125147'
'KC125148'
'KC125149'
'KC125150'
'KC125151'
'KC125152'
'KC125153'
'KC125154'
'KC125155'
'KC125156'
'KC125157'
'KC125158'
'KC125159'
'KC125160'
'KC125161'
'KC125162'
'KC125163'
'KC125164'
'KC125165'
'KC125166'
'KC125167'
'KC125168'
'KC125169'
'KC125170'
'KC125171'
'KC125172'
'KC125173'
'KC125174'
'KC125175'
'KC125176'
'KC125177'
'KC125178'
'KC125179'
'KC125180'
'KC125181'
'KC125182'
'KC125183'
'KC125184'
'KC125185'
'KC125186'
'KC125187'
'KC125188'
'KC125189'
'KC125190'
'KC125191'
'KC125192'
'KC125194'
'KC125195'
'KC125196'
'KC125197'
'KC125198'
'KC125199'
'KC125200'
'KC125201'
'KC125202'
'KC125203'
'KC125204'
'KC125205'
'KC125206'
'KC125207'
'KC125208'
'KC125209'
'KC125210'
'KC125211'
'KC125212'
'KC125213'
'KC125214'
'KC125215'
'KC125216'
'KC125217'
'KC125218'
'KC125219'
'KC125220'
'KC125221'
'KC125222'
'KC125223'
'KC125224'
'KC125225'
'KC125226'
'KC125227'
'KC125228'
'KC125229'
'KC125230'
'KC125231'
'KC125232'
'KC125233'
'KC125234'
'KC125235'
'KC125236'
'KC125237'
'KC125238'
'KC125239'
'KC125240'
'KC125241'
'KC125242'
'KC125243'
'KC125244'
'KC125245'
'KC125246'
'KC125247'
'KC125248'
'KC125249'
'KC125250'
'KC125251'
'KC125252'
'KC125253'
'KC125254'
'KC125255'
'KC125256'
'KC125257'
'KC125258'
'KC125259'
'KC125260'
'KC125261'
'KC125262'
'KC125263'
'KC125264'
'KC125265'
'KC125266'
'KC125267'
'KC125268'
'KC125269'
'KC125270'
'KC125271'
'KC125272'
'KC125273'
'KC125274'
'KC125275'
'KC125276'
'KC125277'
'KC125278'
'KC125279'
'KC125280'
'KC125281'
'KC125282'
'KC125283'
'KC125284'
'KC125285'
'KC125286'
'KC125287'
'KC125288'
'KC125289'
'KC125290'
'KC125291'
'KC125292'
'KC125293'
'KC125294'
'KC125295'
'KC125296'
'KC125297'
'KC125298'
'KC125299'
'KC125300'
'KC125301'
'KC125302'
'KC125303'
'KC125304'
'KC125305'
'KC125306'
'KC125307'
'KC125308'
'KC125309'
'KC125310'
'KC125311'
'KC125312'
'KC125313'
'KC125314'
'KC125315'
'KC125316'
'KC125317'
'KC125318'
'KC125319'
'KC125320'
'KC125321'
'KC125322'
'KC125323'
'KC125324'
'KC125325'
'KC125326'
'KC125327'
'KC125328'
'KC125329'
'KC125330'
'KC125331'
'KC125332'
'KC125333'
'KC125334'
'KC125335'
'KC125336'
'KC125337'
'KC125338'
'KC125339'
'KC125340'
'KC125341'
'KC125342'
'KC125343'
'KC125344'
'KC125345'
'KC125346'
'KC125347'
'KC125348'
'KC125349'
'KC125350'
'KC125351'
'KC125352'
'KC125353'
'KC125354'
'KC125355'
'KC125356'
'KC125357'
'KC125358'
'KC125359'
'KC125360'
'KC125361'
'KC125362'
'KC125363'
'KC125364'
'KC125365'
'KC125366'
'KC125367'
'KC125368'
'KC125369'
'KC125370'
'KC125371'
'KC125373'
'KC125374'
'KC125375'
'KC125376'
'KC125377'
'KC125378'
'KC125379'
'KC125380'
'KC125381'
'KC125382'
'KC125383'
'KC125384'
'KC125385'
'KC125386'
'KC125387'
'KC125388'
'KC125389'
'KC125390'
'KC125391'
'KC125392'
'KC125393'
'KC125394'
'KC125395'
'KC125396'
'KC125397'
'KC125398'
'KC125399'
'KC125400'
'KC125401'
'KC125402'
'KC125403'
'KC125404'
'KC125405'
'KC125406'
'KC125407'
'KC125408'
'KC125409'
'KC125410'
'KC125411'
'KC125412'
'KC125413'
'KC125414'
'KC125415'
'KC125416'
'KC125417'
'KC125418'
'KC125419'
'KC125420'
'KC125421'
'KC125422'
'KC125423'
'KC125424'
'KC125425'
'KC125426'
'KC125427'
'KC125428'
'KC125429'
'KC125430'
'KC125431'
'KC125432'
'KC125433'
'KC125434'
'KC125435'
'KC125436'
'KC125437'
'KC125438'
'KC125439'
'KC125440'
'KC125441'
'KC125442'
'KC125443'
'KC125444'
'KC125445'
'KC125446'
'KC125447'
'KC125448'
'KC125449'
'KC125450'
'KC125451'
'KC125452'
'KC125453'
'KC125454'
'KC125455'
'KC125456'
'KC125457'
'KC125458'
'KC125459'
'KC125460'
'KC125461'
'KC125462'
'KC125463'
'KC125464'
'KC125465'
'KC125466'
'KC125467'
'KC125468'
'KC125469'
'KC125470'
'KC125471'
'KC125472'
'KC125473'
'KC125474'
'KC125475'
'KC125476'
'KC125477'
'KC125478'
'KC125479'
'KC125480'
'KC125481'
'KC125482'
'KC125483'
'KC125484'
'KC125485'
'KC125486'
'KC125487'
'KC125488'
'KC125489'
'KC125490'
'KC125491'
'KC125492'
'KC125493'
'KC125494'
'KC125495'
'KC125496'
'KC125497'
'KC125498'
'KC125499'
'KC125500'
'KC125501'
'KC125502'
'KC125503'
'KC125504'
'KC125505'
'KC125506'
'KC125507'
'KC125508'
'KC125509'
'KC125510'
'KC125511'
'KC125512'
'KC125513'
'KC125514'
'KC125515'
'KC125516'
'KC125517'
'KC125518'
'KC125519'
'KC125520'
'KC125521'
'KC125522'
'KC125523'
'KC125524'
'KC125525'
'KC125526'
'KC125527'
'KC125528'
'KC125529'
'KC125530'
'KC125531'
'KC125532'
'KC125533'
'KC125534'
'KC125535'
'KC125536'
'KC125537'
'KC125538'
'KC125539'
'KC125540'
'KC125541'
'KC125542'
'KC125543'
'KC125544'
'KC125545'
'KC125546'
'KC125547'
'KC125548'
'KC125549'
'KC125550'
'KC125551'
'KC125552'
'KC125553'
'KC125554'
'KC125555'
'KC125556'
'KC125557'
'KC125558'
'KC125559'
'KC125560'
'KC125561'
'KC125562'
'KC125563'
'KC125564'
'KC125565'
'KC125566'
'KC125567'
'KC125568'
'KC125569'
'KC125570'
'KC125571'
'KC125572'
'KC125573'
'KC125574'
'KC125575'
'KC125576'
'KC125577'
'KC125578'
'KC125579'
'KC125580'
'KC125581'
'KC125582'
'KC125583'
'KC125584'
'KC125585'
'KC125586'
'KC125587'
'KC125588'
'KC125589'
'KC125590'
'KC125591'
'KC125592'
'KC125593'
'KC125594'
'KC125595'
'KC125596'
'KC125597'
'KC125598'
'KC125599'
'KC125600'
'KC125601'
'KC125602'
'KC125603'
'KC125604'
'KC125605'
'KC125606'
'KC125607'
'KC125608'
'KC125609'
'KC125610'
'KC125611'
'KC125612'
'KC125613'
'KC125614'
'KC125615'
'KC125616'
'KC125617'
'KC125618'
'KC125619'
'KC125620'
'KC125621'
'KC125622'
'KC125623'
'KC125624'
'KC125625'
'KC125626'
'KC125627'
'KC125628'
'KC125629'
'KC125630'
'KC125631'
'KC125632'
'KC125633'
'KC125634'
'KC125635'
'KC125636'
'KC125637'
'KC125638'
'KC125639'
'KC125640'
'KC125641'
'KC125642'
'KC125643'
'KC125644'
'KC125645'
'KC125646'
'KC125647'
'KC125648'
'KC125649'
'KC125650'
'KC125651'
'KC125652'
'KC125653'
'KC125654'
'KC125655'
'KC125656'
'KC125657'
'KC125658'
'KC125659'
'KC125660'
'KC125662'
'KC125663'
'KC125664'
'KC125665'
'KC125666'
'KC125667'
'KC125668'
'KC125669'
'KC125670'
'KC125671'
'KC125672'
'KC125673'
'KC125674'
'KC125675'
'KC125676'
'KC125677'
'KC125678'
'KC125679'
'KC125680'
'KC125681'
'KC125682'
'KC125683'
'KC125684'
'KC125685'
'KC125686'
'KC125687'
'KC125688'
'KC125689'
'KC125690'
'KC125691'
'KC125692'
'KC125693'
'KC125694'
'KC125695'
'KC125696'
'KC125697'
'KC125698'
'KC125699'
'KC125700'
'KC125701'
'KC125702'
'KC125703'
'KC125704'
'KC125705'
'KC125706'
'KC125707'
'KC125708'
'KC125709'
'KC125710'
'KC125711'
'KC125712'
'KC125713'
'KC125714'
'KC125715'
'KC125716'
'KC125717'
'KC125718'
'KC125719'
'KC125720'
'KC125721'
'KC125722'
'KC125723'
'KC125724'
'KC125725'
'KC125726'
'KC125727'
'KC125728'
'KC125729'
'KC125730'
'KC125731'
'KC125732'
'KC125733'
'KC125734'
'KC125735'
'KC125736'
'KC125737'
'KC125738'
'KC125739'
'KC125740'
'KC125741'
'KC125742'
'KC125743'
'KC125744'
'KC125745'
'KC125746'
'KC125747'
'KC125748'
'KC125749'
'KC125750'
'KC125751'
'KC125752'
'KC125753'
'KC125754'
'KC125755'
'KC125756'
'KC125757'
'KC125758'
'KC125759'
'KC125760'
'KC125761'
'KC125762'
'KC125763'
'KC125764'
'KC125765'
'KC125766'
'KC125767'
'KC125768'
'KC125769'
'KC125770'
'KC125771'
'KC125772'
'KC125773'
'KC125774'
'KC125775'
'KC125776'
'KC125777'
'KC125778'
'KC125779'
'KC125780'
'KC125781'
'KC125782'
'KC125783'
'KC125784'
'KC125785'
'KC125786'
'KC125787'
'KC125788'
'KC125789'
'KC125790'
'KC125791'
'KC125792'
'KC125793'
'KC125794'
'KC125795'
'KC125796'
'KC125797'
'KC125798'
'KC125799'
'KC125800'
'KC125801'
'KC125802'
'KC125803'
'KC125804'
'KC125805'
'KC125806'
'KC125807'
'KC125808'
'KC125809'
'KC125810'
'KC125811'
'KC125812'
'KC125813'
'KC125814'
'KC125815'
'KC125816'
'KC125817'
'KC125818'
'KC125819'
'KC125820'
'KC125821'
'KC125822'
'KC125823'
'KC125824'
'KC125825'
'KC125826'
'KC125827'
'KC125828'
'KC125829'
'KC125830'
'KC125831'
'KC125832'
'KC125833'
'KC125834'
'KC125835'
'KC125836'
'KC125837'
'KC125838'
'KC125839'
'KC125840'
'KC125841'
'KC125842'
'KC125843'
'KC125844'
'KC125845'
'KC125846'
'KC125847'
'KC125848'
'KC125849'
'KC125850'
'KC125851'
'KC125852'
'KC125853'
'KC125854'
'KC125855'
'KC125856'
'KC125857'
'KC125858'
'KC125859'
'KC125860'
'KC125861'
'KC125862'
'KC125863'
'KC125864'
'KC125865'
'KC125866'
'KC125867'
'KC125868'
'KC125869'
'KC125870'
'KC125871'
'KC125872'
'KC125873'
'KC125874'
'KC125875'
'KC125876'
'KC125877'
'KC125878'
'KC125879'
'KC125880'
'KC125881'
'KC125882'
'KC125883'
'KC125884'
'KC125885'
'KC125886'
'KC125887'
'KC125888'
'KC125889'
'KC125890'
'KC125891'
'KC125892'
'KC125893'
'KC125894'
'KC125895'
'KC125896'
'KC125897'
'KC125898'
'KC125899'
'KC125900'
'KC125901'
'KC125902'
'KC125903'
'KC125904'
'KC125905'
'KC125906'
'KC125907'
'KC125908'
'KC125909'
'KC125910'
'KC125911'
'KC125912'
'KC125913'
'KC125914'
'KC125915'
'KC125916'
'KC125917'
'KC125918'
'KC125919'
'KC125920'
'KC125921'
'KC125922'
'KC125923'
'KC125924'
'KC125925'
'KC125926'
'KC125927'
'KC125928'
'KC125929'
'KC125930'
'KC125931'
'KC125932'
'KC125933'
'KC125934'
'KC125935'
'KC125936'
'KC125937'
'KC125938'
'KC125939'
'KC125940'
'KC125941'
'KC125942'
'KC125943'
'KC125944'
'KC125945'
'KC125946'
'KC125947'
'KC125948'
'KC125949'
'KC125950'
'KC125951'
'KC125952'
'KC125953'
'KC125954'
'KC125955'
'KC125956'
'KC125957'
'KC125958'
'KC125959'
'KC125960'
'KC125961'
'KC125962'
'KC125963'
'KC125964'
'KC125965'
'KC125966'
'KC125967'
'KC125968'
'KC125969'
'KC125970'
'KC125971'
'KC125972'
'KC125973'
'KC125974'
'KC125975'
'KC125976'
'KC125977'
'KC125978'
'KC125979'
'KC125980'
'KC125981'
'KC125982'
'KC125983'
'KC125984'
'KC125985'
'KC125986'
'KC125987'
'KC125988'
'KC125989'
'KC125990'
'KC125991'
'KC125992'
'KC125993'
'KC125994'
'KC125995'
'KC125996'
'KC125997'
'KC125998'
'KC125999'
'KC126000'
'KC126001'
'KC126002'
'KC126003'
'KC126004'
'KC126005'
'KC126006'
'KC126007'
'KC126008'
'KC126009'
'KC126010'
'KC126011'
'KC126012'
'KC126013'
'KC126014'
'KC126015'
'KC126016'
'KC126017'
'KC126018'
'KC126019'
'KC126020'
'KC126021'
'KC126022'
'KC126023'
'KC126024'
'KC126025'
'KC126026'
'KC126027'
'KC126028'
'KC126029'
'KC126030'
'KC126031'
'KC126032'
'KC126033'
'KC126034'
'KC126035'
'KC126036'
'KC126037'
'KC126038'
'KC126039'
'KC126040'
'KC126041'
'KC126042'
'KC126043'
'KC126044'
'KC126045'
'KC126046'
'KC126047'
'KC126048'
'KC126049'
'KC126050'
'KC126051'
'KC126052'
'KC126053'
'KC126054'
'KC126055'
'KC126056'
'KC126057'
'KC126058'
'KC126059'
'KC126060'
'KC126061'
'KC126062'
'KC126063'
'KC126064'
'KC126065'
'KC126066'
'KC126067'
'KC126068'
'KC126069'
'KC126070'
'KC126071'
'KC126072'
'KC126073'
'KC126074'
'KC126075'
'KC126076'
'KC126077'
'KC126078'
'KC126079'
'KC126080'
'KC126081'
'KC126082'
'KC126083'
'KC126084'
'KC126085'
'KC126086'
'KC126087'
'KC126088'
'KC126089'
'KC126090'
'KC126091'
'KC126092'
'KC126093'
'KC126094'
'KC126095'
'KC126096'
'KC126097'
'KC126098'
'KC126099'
'KC126100'
'KC126101'
'KC126102'
'KC126103'
'KC126104'
'KC126105'
'KC126106'
'KC126107'
'KC126108'
'KC126109'
'KC126110'
'KC126111'
'KC126112'
'KC126113'
'KC126114'
'KC126115'
'KC126116'
'KC126117'
'KC126118'
'KC126119'
'KC126120'
'KC126121'
'KC126122'
'KC126123'
'KC126124'
'KC126125'
'KC126126'
'KC126127'
'KC126128'
'KC126129'
'KC126130'
'KC126131'
'KC126132'
'KC126133'
'KC126134'
'KC126135'
'KC126136'
'KC126137'
'KC126138'
'KC126139'
'KC126140'
'KC126141'
'KC126142'
'KC126143'
'KC126144'
'KC126145'
'KC126146'
'KC126147'
'KC126148'
'KC126149'
'KC126150'
'KC126151'
'KC126152'
'KC126153'
'KC126154'
'KC126155'
'KC126156'
'KC126157'
'KC126158'
'KC126159'
'KC126160'
'KC126161'
'KC126162'
'KC126163'
'KC126164'
'KC126165'
'KC126166'
'KC126167'
'KC126168'
'KC126169'
'KC126170'
'KC126171'
'KC126172'
'KC126173'
'KC126174'
'KC126175'
'KC126176'
'KC126177'
'KC126178'
'KC126179'
'KC126180'
'KC126181'
'KC126182'
'KC126183'
'KC126184'
'KC126185'
'KC126186'
'KC126187'
'KC126188'
'KC126189'
'KC126190'
'KC126191'
'KC126192'
'KC126193'
'KC126194'
'KC126195'
'KC126196'
'KC126197'
'KC126198'
'KC126199'
'KC126200'
'KC126201'
'KC126202'
'KC126203'
'KC126204'
'KC126205'
'KC126206'
'KC126207'
'KC126208'
'KC126209'
'KC126210'
'KC126211'
'KC126212'
'KC126213'
'KC126214'
'KC126215'
'KC126216'
'KC126217'
'KC126218'
'KC126219'
'KC126220'
'KC126221'
'KC126222'
'KC126223'
'KC126224'
'KC126225'
'KC126226'
'KC126227'
'KC126228'
'KC126229'
'KC126230'
'KC126231'
'KC126232'
'KC126233'
'KC126234'
'KC126235'
'KC126236'
'KC126237'
'KC126238'
'KC126239'
'KC126240'
'KC126241'
'KC126242'
'KC126243'
'KC126244'
'KC126245'
'KC126246'
'KC126247'
'KC126248'
'KC126249'
'KC126250'
'KC126251'
'KC126252'
'KC126253'
'KC126254'
'KC126255'
'KC126256'
'KC126257'
'KC126258'
'KC126259'
'KC126260'
'KC126261'
'KC126262'
'KC126263'
'KC126264'
'KC126265'
'KC126266'
'KC126267'
'KC126268'
'KC126269'
'KC126270'
'KC126271'
'KC126272'
'KC126273'
'KC126274'
'KC126275'
'KC126276'
'KC126277'
'KC126278'
'KC126279'
'KC126280'
'KC126281'
'KC126282'
'KC126283'
'KC126284'
'KC126285'
'KC126286'
'KC126287'
'KC126288'
'KC126289'
'KC126290'
[truncated: 832 more rows]

## Sheet: NS4B
'AB520610'
'AF009606'
'AF271632'
'AF290978'
'AF511948'
'AF511949'
'AF511950'
'AJ278830'
'AY615798'
'AY695436'
'AY956463'
'AY956464'
'AY956466'
'AY956468'
'D10749'
'DQ430811'
'DQ838739'
'DQ889251'
'DQ889252'
'DQ889253'
'DQ889254'
'DQ889255'
'DQ889256'
'DQ889257'
'DQ889258'
'DQ889259'
'DQ889260'
'DQ889261'
'DQ889262'
'DQ889263'
'DQ889264'
'DQ889265'
'DQ889266'
'DQ889267'
'DQ889268'
'DQ889269'
'DQ889270'
'DQ889271'
'DQ889272'
'DQ889273'
'DQ889274'
'DQ889275'
'DQ889276'
'DQ889277'
'DQ889278'
'DQ889279'
'DQ889280'
'DQ889281'
'DQ889282'
'DQ889283'
'DQ889284'
'DQ889286'
'DQ889287'
'DQ889288'
'DQ889289'
'DQ889290'
'DQ889291'
'DQ889292'
'DQ889293'
'DQ889294'
'DQ889295'
'DQ889296'
'DQ889297'
'DQ889298'
'DQ889299'
'DQ889300'
'DQ889301'
'DQ889302'
'DQ889303'
'DQ889304'
'DQ889305'
'DQ889306'
'DQ889307'
'DQ889308'
'DQ889309'
'DQ889310'
'DQ889311'
'DQ889312'
'DQ889313'
'DQ889314'
'DQ889315'
'DQ889316'
'DQ889317'
'DQ889318'
'DQ889319'
'DQ889320'
'DQ889321'
'EF032883'
'EF032886'
'EF032887'
'EF032891'
'EF032895'
'EF032896'
'EF407411'
'EF407412'
'EF407413'
'EF407414'
'EF407415'
'EF407416'
'EF407417'
'EF407418'
'EF407419'
'EF407420'
'EF407421'
'EF407422'
'EF407423'
'EF407424'
'EF407425'
'EF407426'
'EF407427'
'EF407428'
'EF407429'
'EF407430'
'EF407431'
'EF407432'
'EF407433'
'EF407434'
'EF407435'
'EF407436'
'EF407437'
'EF407438'
'EF407439'
'EF407440'
'EF407441'
'EF407442'
'EF407443'
'EF407444'
'EF407445'
'EF407446'
'EF407447'
'EF407448'
'EF407449'
'EF407450'
'EF407451'
'EF407452'
'EF407453'
'EF407454'
'EF407455'
'EF407456'
'EF407457'
'EF621489'
'EU155213'
'EU155214'
'EU155215'
'EU155216'
'EU155233'
'EU155236'
'EU155237'
'EU155238'
'EU155239'
'EU155240'
'EU155241'
'EU155242'
'EU155243'
'EU155244'
'EU155245'
'EU155246'
'EU155247'
'EU155248'
'EU155249'
'EU155250'
'EU155251'
'EU155252'
'EU155265'
'EU155266'
'EU155267'
'EU155268'
'EU155269'
'EU155270'
'EU155271'
'EU155272'
'EU155273'
'EU155274'
'EU155275'
'EU155276'
'EU155277'
'EU155278'
'EU155282'
'EU155283'
'EU155284'
'EU155285'
'EU155286'
'EU155287'
'EU155288'
'EU155289'
'EU155290'
'EU155291'
'EU155292'
'EU155293'
'EU155294'
'EU155295'
'EU155296'
'EU155297'
'EU155298'
'EU155299'
'EU155309'
'EU155310'
'EU155311'
'EU155312'
'EU155313'
'EU155314'
'EU155319'
'EU155320'
'EU155321'
'EU155322'
'EU155323'
'EU155338'
'EU155339'
'EU155340'
'EU155341'
'EU155342'
'EU155343'
'EU155344'
'EU155345'
'EU155346'
'EU155347'
'EU155348'
'EU155349'
'EU155350'
'EU155351'
'EU155352'
'EU155353'
'EU155354'
'EU155355'
'EU155378'
'EU155379'
'EU155380'
'EU234063'
'EU234064'
'EU234065'
'EU239713'
'EU239715'
'EU239716'
'EU250017'
'EU255927'
'EU255928'
'EU255929'
'EU255930'
'EU255931'
'EU255932'
'EU255933'
'EU255934'
'EU255935'
'EU255936'
'EU255937'
'EU255938'
'EU255939'
'EU255940'
'EU255941'
'EU255942'
'EU255943'
'EU255944'
'EU255945'
'EU255946'
'EU255947'
'EU255948'
'EU255949'
'EU255950'
'EU255951'
'EU255952'
'EU255953'
'EU255954'
'EU255955'
'EU255956'
'EU255957'
'EU255958'
'EU255959'
'EU255963'
'EU255964'
'EU255965'
'EU255966'
'EU255967'
'EU255968'
'EU255969'
'EU255970'
'EU255971'
'EU255973'
'EU255974'
'EU255975'
'EU255976'
'EU255977'
'EU255978'
'EU255979'
'EU255980'
'EU255981'
'EU255982'
'EU255983'
'EU255984'
'EU255985'
'EU255986'
'EU255987'
'EU255988'
'EU255989'
'EU255990'
'EU255991'
'EU255992'
'EU255993'
'EU255994'
'EU255995'
'EU255996'
'EU255997'
'EU255998'
'EU255999'
'EU256002'
'EU256003'
'EU256004'
'EU256005'
'EU256006'
'EU256007'
'EU256008'
'EU256009'
'EU256010'
'EU256011'
'EU256012'
'EU256013'
'EU256014'
'EU256015'
'EU256016'
'EU256017'
'EU256018'
'EU256019'
'EU256020'
'EU256021'
'EU256022'
'EU256023'
'EU256024'
'EU256025'
'EU256026'
'EU256027'
'EU256028'
'EU256029'
'EU256030'
'EU256031'
'EU256032'
'EU256033'
'EU256034'
'EU256035'
'EU256036'
'EU256037'
'EU256038'
'EU256039'
'EU256040'
'EU256041'
'EU256042'
'EU256043'
'EU256044'
'EU256046'
'EU256047'
'EU256048'
'EU256049'
'EU256050'
'EU256051'
'EU256052'
'EU256053'
'EU256055'
'EU256056'
'EU256057'
'EU256058'
'EU256060'
'EU256067'
'EU256068'
'EU256069'
'EU256070'
'EU256071'
'EU256072'
'EU256073'
'EU256074'
'EU256086'
'EU256087'
'EU256094'
'EU256095'
'EU256096'
'EU256097'
'EU256104'
'EU256105'
'EU256106'
'EU256107'
'EU260395'
'EU260396'
'EU482831'
'EU482832'
'EU482834'
'EU482835'
'EU482836'
'EU482837'
'EU482838'
'EU482840'
'EU482841'
'EU482842'
'EU482843'
'EU482844'
'EU482845'
'EU482846'
'EU482847'
'EU482848'
'EU482850'
'EU482852'
'EU482853'
'EU482854'
'EU482855'
'EU482856'
'EU482857'
'EU482858'
'EU482861'
'EU482862'
'EU482863'
'EU482864'
'EU482865'
'EU482866'
'EU482867'
'EU482868'
'EU482869'
'EU482870'
'EU482871'
'EU482872'
'EU482873'
'EU482876'
'EU482878'
'EU482882'
'EU482884'
'EU482887'
'EU482889'
'EU529676'
'EU529677'
'EU529678'
'EU529679'
'EU529680'
'EU529681'
'EU569722'
'EU569723'
'EU595697'
'EU595698'
'EU595699'
'EU660383'
'EU660384'
'EU660385'
'EU660387'
'EU677247'
'EU677252'
'EU687193'
'EU687194'
'EU687195'
'EU781783'
'EU781805'
'EU781806'
'EU781807'
'EU781808'
'EU781809'
'EU781810'
'EU781811'
'EU781812'
'EU781813'
'EU781814'
'EU781815'
'EU781816'
'EU781817'
'EU781818'
'EU781819'
'EU781820'
'EU781821'
'EU781822'
'EU781823'
'EU781824'
'EU862823'
'EU862824'
'EU862826'
'EU862827'
'EU862828'
'EU862829'
'EU862830'
'EU862831'
'EU862832'
'EU862833'
'EU862834'
'EU862836'
'EU862838'
'EU862839'
'EU862840'
'EU862841'
'FJ024087'
'FJ024274'
'FJ024275'
'FJ024276'
'FJ024278'
'FJ024280'
'FJ024281'
'FJ024282'
'FJ181999'
'FJ182000'
'FJ182001'
'FJ205867'
'FJ205868'
'FJ205869'
'FJ390394'
'FJ390395'
'FJ390399'
'FJ410172'
'FJ931919'
'FJ931922'
'FJ931923'
'FJ931924'
'FJ931925'
'FJ931926'
'FJ931928'
'FJ931929'
'FJ931930'
'FJ931931'
'FJ931932'
'FJ931933'
'FJ931934'
'FJ931935'
'FJ931936'
'FJ931938'
'FJ931939'
'FJ931941'
'FJ931942'
'FJ931943'
'FJ931944'
'FJ931945'
'FJ931946'
'FJ931947'
'FJ931948'
'FJ931949'
'FJ931950'
'FJ931951'
'FJ931953'
'FJ931955'
'FJ931956'
'FJ931958'
'FJ931959'
'FJ931960'
'FJ931961'
'FJ931962'
'FJ931964'
'FJ931965'
'FJ931967'
'FJ931968'
'FJ931969'
'FJ931971'
'FJ931972'
'FJ931975'
'FJ931976'
'FJ931977'
'FJ931978'
'FJ931980'
'FJ931981'
'FJ931982'
'FJ931983'
'FJ931984'
'FJ931985'
'FJ931986'
'FJ931987'
'FJ931988'
'FJ931989'
'FJ931990'
'FJ931991'
'FJ931992'
'FJ931993'
'FJ931994'
'FJ931995'
'FJ931996'
'FJ931997'
'FJ931999'
'FJ932000'
'FJ932001'
'FJ932002'
'FJ932003'
'FJ932004'
'FJ932007'
'FJ932008'
'FJ932010'
'FJ932011'
'GQ149768'
'GQ848673'
'GQ848674'
'GQ848675'
'GQ848676'
'GQ848677'
'GQ848678'
'GQ848679'
'GQ848680'
'GQ848681'
'GQ848682'
'GQ848724'
'GQ848725'
'GQ848726'
'GQ848727'
'GQ848728'
'GQ848729'
'GQ848730'
'GQ848731'
'GQ848759'
'GQ848760'
'GQ848761'
'GQ848762'
'GQ848763'
'GQ848764'
'GQ848765'
'GQ848766'
'GQ848767'
'GQ848768'
'GQ848769'
'GQ848770'
'GQ848838'
'GQ848839'
'GQ848840'
'GQ848841'
'GQ848842'
'GQ848843'
'GQ848844'
'GQ848845'
'GQ848846'
'GQ848847'
'GQ848848'
'GQ848849'
'GQ848850'
'GQ848851'
'GQ848852'
'GQ848853'
'GQ848854'
'GQ848855'
'GQ848856'
'GQ870559'
'GQ870561'
'GQ870562'
'GQ870563'
'GQ870565'
'GQ870568'
'GQ870570'
'GQ870571'
'GQ870572'
'GQ870573'
'GQ870574'
'GQ870575'
'GQ870576'
'GQ870577'
'GQ870578'
'GQ870579'
'GQ870580'
'GQ870581'
'GQ870582'
'GQ870583'
'GQ870584'
'GQ870585'
'HM104623'
'HM746890'
'HM746894'
'HM746896'
'HM746897'
'HM746898'
'HM746899'
'HM746901'
'HM746902'
'HM746903'
'HM746904'
'HM746905'
'HM746908'
'HM746909'
'HQ113482'
'HQ113512'
'HQ113548'
'HQ113588'
'HQ113624'
'HQ113654'
'HQ113684'
'HQ113750'
'HQ537007'
'JQ417896'
'JQ417897'
'JQ914271'
'JQ914272'
'JQ914273'
'JQ914274'
'KC155254'
'M32084'
