# Supplementary material for: Co-evolution networks of HIV/HCV are modular with direct association to structure and function
Source: PLoS Comput Biol. 2018 Sep 7;14(9):e1006409. doi: 10.1371/journal.pcbi.1006409 (PMC6145588; doi:10.1371/journal.pcbi.1006409)
Supplement: S3 File — (XLSX) [file pcbi.1006409.s018.xlsx]

## Sheet: HIV Gag
	Sector
	1	2	3	4	5	6
	1	53	13	43	39	12
	2	161	73	335	144	15
	3	163	137	337	187	18
	4	164	144	353	188	24
	5	225	163	354	189	28
	6	243	166	355	327	30
	9	257	167	356	392	33
	13	261	169	433	395	34
	14	263	170	434	396	46
	16	265	171	435	399	54
	19	363	172	436	405	79
	20	364	174	437	413	81
	21	365	175	438	414	103
	23	366	177	439	416	106
	27	367	179	440	426	110
	31		180	441		146
	35		181	442		158
	36		183	443		159
	38		185	444		168
	39		186	445		173
	40		187	446		211
	155		188	447		217
	156		189	448		218
	160		191	449		219
	420		192	450		223
	421		194	455		224
			195	457		228
			196	458		230
			197	459		231
			198			248
			208			251
			209			252
			214			256
			221			279
			222			280
			229			312
			235			313
			236			314
			237			317
			240			318
			241			319
			307			326
			329			374
			335			385
			354			398
			355			403
			356			427
			423			429
			496			472
						481

## Sheet: HIV Nef
	Sector
	1	2	3	4
	29	8	19	27
	30	9	21	103
	31	10	22	106
	34	11	24	109
	36	14	27	110
	37	16	29	111
	41	21	31	112
	42	23	33	113
	48	24	36	115
	49	33	37	117
	50	39	39	118
	56	40	40	119
	57	43	41	123
	60	45	43	142
	66	47	45	145
	67	48	48	181
	68	49	49	183
	69	50	50	193
	70	51	51	195
	72	52	52
	73	56	53
	74	58	55
	75	59	56
	76	63	57
	77	89	58
	78	107	61
	79	108	62
	80	148	63
	82	152	64
	83	155	77
	84	157	81
	86	158	82
	90	161	83
	107	163	85
	114	168	86
	119	169	89
	125	170	100
	144	173	105
	149	174	106
	152	194	116
	153	203	121
	154	205	133
	172	206	148
	174	207	157
	184		159
	185		161
	186		166
	198		167
	202		172
	205		182
			188
			191
			192
			194
			198
			201
			202
			206
			207

## Sheet: HCV NS3-4A
	Sector
	1	2	3	4
	1	18	452	29
	2	26	453	45
	3	28	454	67
	4	36	459	80
	5	37	460	81
	10	38	461	91
	11	45	462	97
	12	47	463	98
	15	48	464	99
	19	52	465	100
	20	53	466	111
	23	54	467	112
	24	62	468	113
	148	63	471	114
	149	64	511	115
	168	65	512	121
	570	66		122
	608	68		133
	625	69		134
	626	70		148
	646	72		149
	647	73		161
	648	74		162
	649	75		163
	650	76		164
	651	85		165
	652	86		166
	653	102		173
	662	111		174
	663	112		179
	664	113		180
	666	114		185
	667	115		190
	670	125		191
	671	126		192
	681	129		193
	682	130		194
	683	131		196
		132		197
		134		247
		135		248
		136		252
		137		253
		138		306
		139		315
		140		318
		147		329
		148		358
		149		386
		150		388
		151		391
		152		477
		153		495
		154		496
		170		497
		187		499
		188		500
		189		501
		190		503
		191		504
		196		508
		197		510
		218		512
		219		513
		244		514
		281		516
		287		518
		296		521
		297		522
		298		523
		324		524
		325		525
		326		527
		327		528
		340		529
		341		530
		342		531
		343		532
		344		533
		357		535
		381		538
		382		539
		401		545
		402		547
		432		548
		433		551
		434		552
		449		560
		450		572
		451		586
		459		587
		469		588
		470		613
		517		614
		553		615
		554		620
		623		659
		624		660
		625		668
		650		669
		669		670
		674
		680

## Sheet: HCV NS4B
	Sector
	1	2	3	4
	18	1	92	32
	132	2	98	33
	133	3	99	37
	134	4	106	38
	138	5	107	39
	143	7	108	40
	144	8	146	41
	145	10	200	42
	146	11	201	43
	147	13	202	44
	148	14	203	45
	149	21	204	46
	150	29	205	47
	151	30	206	48
	152	35	207	49
	153	39	208	50
	154	40	209	51
	155	41	210	52
	156	42	211	53
	158	44	212	54
	159	60	213	55
	160	61	214
	163	62	215
	166	63	216
	167	64	217
	170	65	218
	171	66	219
	172	76	220
	173	85
		86
		87
		88
		89
		93
		94
		95
		106
		107
		108
		110
		111
		112
		113
		115
		116
		123
		131
		157
		162
		174
		240
		241
		242
		243
		244
		247
		248
		251
		252
		254
		255
		256
		258
